# Supplementary material for: Cyp4a12-mediated retinol metabolism in stellate cells is the antihepatic fibrosis mechanism of the Chinese medicine Fuzheng Huayu recipe
Source: Chin Med. 2023 May 9;18:51. doi: 10.1186/s13020-023-00754-4 (PMC10170698; doi:10.1186/s13020-023-00754-4)
Supplement: Supplementary file 2 — Additional file 2: Table S1. The differential gene changes in Normal control vs Model control. Table S2. The differential gene changes in Model control vs FZHY treatment. Table S3. The unique and co-expressed genes in Normal control vs Model control vs FZHY treatment. Table S4. The molecular function category analysis of the differential genes. Table S5. The cellular component category analysis of the differential genes. Table S6. The biological process category analysis of the differential genes. Table S7. The pathway analysis of the differential genes using the KEGG pathway database. [file 13020_2023_754_MOESM2_ESM.xlsx]

## Sheet: Tables S1
Additional Table1. The differential gene changes in Normal control vs Model control
id	logFC	AveExpr	t	P.Value	adj.P.Val	B
Slc5a9	4.16539	2.0827	49.6475	4.6094e-08	0.000787706	7.9085
Mup-ps16	-8.11755	4.05878	-40.0245	1.384e-07	0.000787706	7.46174
Dmkn	5.35497	2.67748	35.9965	2.37687e-07	0.000787706	7.19379
H1f5	3.68497	1.84249	34.5498	2.92952e-07	0.000787706	7.08125
D17H6S56E-5	4.60408	9.21144	34.2997	3.03998e-07	0.000787706	7.0608
Ebf3	-3.00175	1.50088	-34.0284	3.1655e-07	0.000787706	7.03826
S100g	7.68114	3.84057	33.9103	3.2221e-07	0.000787706	7.02833
Cyp4a12a	-6.36511	8.86658	-33.1995	3.58925e-07	0.000787706	6.96707
Ddr1	2.53286	7.66734	30.6207	5.41789e-07	0.00105691	6.72085
Ccnb1	6.64074	5.77927	27.7719	8.90445e-07	0.00156335	6.39754
Slc13a2	-3.96207	4.75706	-25.3633	1.41208e-06	0.00212364	6.07229
Kif23	4.3122	4.66538	25.1256	1.48123e-06	0.00212364	6.03721
Plk1	5.40717	5.79397	24.6018	1.6485e-06	0.00212364	5.95779
Cdca2	4.75128	5.15222	24.2939	1.75735e-06	0.00212364	5.90973
Cyp8b1	-2.40733	12.9638	-24.1416	1.81435e-06	0.00212364	5.88557
Ncapd2	2.08155	7.70137	23.6118	2.03062e-06	0.00213581	5.79947
Racgap1	4.43593	6.65427	23.4564	2.09984e-06	0.00213581	5.77358
Slc1a2	-5.67174	9.16999	-23.2634	2.1897e-06	0.00213581	5.74105
Oat	-3.57635	12.6932	-22.6935	2.48324e-06	0.00229465	5.64228
Anln	3.10136	6.5807	22.2225	2.76188e-06	0.00242451	5.55751
Troap	3.85874	4.18167	21.8329	3.02093e-06	0.00243116	5.48514
Cdc20	5.66283	7.00217	21.3571	3.37767e-06	0.00243116	5.3939
Esrrg	-2.96434	4.42814	-21.3483	3.38473e-06	0.00243116	5.39218
Mtmr11	3.25164	7.42572	21.1753	3.52718e-06	0.00243116	5.35816
Cnmd	-2.17502	4.0382	-21.1491	3.54932e-06	0.00243116	5.35299
Ccna2	4.68426	6.90066	20.8164	3.84607e-06	0.00243116	5.2862
Cyp4a12b	-6.14238	7.8136	-20.8113	3.85084e-06	0.00243116	5.28516
A1bg	-2.95416	1.47708	-20.7833	3.87723e-06	0.00243116	5.27945
Clca3a2	2.87885	1.43942	20.4953	4.16095e-06	0.00249716	5.22014
Spdl1	4.8141	3.60204	20.3937	4.26695e-06	0.00249716	5.19889
Shcbp1	4.43406	4.70617	20.2525	4.41965e-06	0.00250309	5.16909
Stil	2.72275	4.44768	20.0991	4.59305e-06	0.00252	5.13635
Fbxw15	3.63321	1.8166	19.8337	4.91244e-06	0.00254895	5.07881
Bub1	4.95777	4.05241	19.8148	4.93617e-06	0.00254895	5.07467
Foxm1	4.75211	5.34442	19.3771	5.52646e-06	0.00277223	4.977
Cyp2b9	7.27279	5.75478	19.2406	5.72745e-06	0.00279324	4.94586
Rspo1	3.02716	4.60397	18.9304	6.21784e-06	0.00295045	4.87383
Rbp1	2.40773	8.95498	18.6059	6.78519e-06	0.00313494	4.7966
Gjb3	2.22372	1.11186	18.506	6.97218e-06	0.00313873	4.77242
H1f3	4.59919	2.29959	18.3735	7.22992e-06	0.00317339	4.74003
Cdca3	4.25384	7.00527	18.0441	7.92104e-06	0.00330057	4.65807
Pif1	5.09228	3.74113	17.9849	8.0535e-06	0.00330057	4.6431
Ect2	4.88396	6.76429	17.9328	8.17231e-06	0.00330057	4.62987
Smc4	1.87268	8.85477	17.8636	8.33325e-06	0.00330057	4.61222
Kifc1	4.49997	5.28418	17.7814	8.52938e-06	0.00330057	4.59112
Nusap1	5.03684	5.01682	17.733	8.64761e-06	0.00330057	4.57861
Kif20a	5.76267	6.98916	17.4958	9.25507e-06	0.00345726	4.5167
Fgf21	4.36362	9.95954	17.4004	9.51372e-06	0.00347984	4.49146
Ccnb2	5.01292	6.4729	17.3164	9.7489e-06	0.00349309	4.46904
Tacc3	2.82663	6.85788	17.0761	1.04602e-05	0.003673	4.40412
Epha8	-2.14119	1.18171	-16.7209	1.16283e-05	0.00400311	4.30579
Ccnd1	3.29921	10.0624	16.6326	1.19426e-05	0.00402962	4.28088
Trp53inp1	3.70979	12.1873	16.4666	1.25609e-05	0.00402962	4.23358
Cnn1	2.52717	1.26358	16.4555	1.26037e-05	0.00402962	4.23038
Igfbp1	3.1687	13.4766	16.4504	1.26234e-05	0.00402962	4.22892
Knstrn	5.25034	6.55786	15.9279	1.48485e-05	0.00465527	4.07541
Mad2l1	2.76632	6.78898	15.7901	1.55116e-05	0.00474773	4.03377
Phlda3	2.67837	6.36001	15.7553	1.56842e-05	0.00474773	4.02319
Aspm	4.68342	5.73495	15.6187	1.63859e-05	0.00479433	3.9813
Stk26	2.92	4.28697	15.6039	1.6464e-05	0.00479433	3.97674
Arhgef2	2.5528	8.44904	15.5447	1.67814e-05	0.00479433	3.95841
Susd4	-4.45088	6.46599	-15.4826	1.71226e-05	0.00479433	3.93906
Clec2h	-4.2936	5.02564	-15.4147	1.75047e-05	0.00479433	3.91782
Irx1	-3.88459	1.94229	-15.35	1.78779e-05	0.00479433	3.89748
Fgf2	3.02476	1.51238	15.2766	1.83138e-05	0.00479433	3.87421
Mki67	5.35272	8.17859	15.2683	1.83634e-05	0.00479433	3.87159
Bbs10	-1.77289	6.27157	-15.2575	1.84287e-05	0.00479433	3.86816
Mup15	-10.5305	5.5986	-15.2345	1.85689e-05	0.00479433	3.86083
Il18r1	2.9454	4.73852	15.1309	1.92158e-05	0.00488943	3.82765
Cenpf	5.11591	5.92533	15.0875	1.94951e-05	0.00488966	3.81364
Paqr3	-1.59004	7.77375	-14.9146	2.06556e-05	0.00501663	3.75738
Mup11	-7.48119	8.62836	-14.912	2.06733e-05	0.00501663	3.75655
Ckap2	6.24491	6.10845	14.7803	2.16138e-05	0.00501663	3.7131
Camp	3.94525	1.97262	14.7435	2.18858e-05	0.00501663	3.70086
Aspn	1.5969	2.2251	14.6903	2.22855e-05	0.00501663	3.68313
Alk	-1.42665	0.713325	-14.6781	2.2379e-05	0.00501663	3.67903
Hcrtr1	-1.42665	0.713325	-14.6781	2.2379e-05	0.00501663	3.67903
Teddm2	-1.42665	0.713325	-14.6781	2.2379e-05	0.00501663	3.67903
Krt14	3.98773	2.27164	14.6312	2.27407e-05	0.00501663	3.66331
Cc2d2a	2.11607	6.84329	14.6161	2.28587e-05	0.00501663	3.65822
Mybpc2	2.95766	1.47883	14.5525	2.33634e-05	0.00502982	3.63677
Ttk	4.77124	4.56836	14.5366	2.34918e-05	0.00502982	3.63138
Lgals7	3.36034	1.68017	14.3954	2.4669e-05	0.00516748	3.58321
Saa3	3.79287	7.44895	14.3891	2.47234e-05	0.00516748	3.58103
Glul	-3.00488	12.4938	-14.3454	2.51027e-05	0.00518162	3.566
Ephx2	-1.35136	14.1597	-14.3138	2.53813e-05	0.00518162	3.55509
Mybpc1	-2.23442	1.22832	-14.2753	2.57264e-05	0.00519172	3.54173
Il7	3.06302	1.53151	14.1969	2.64454e-05	0.00522068	3.51444
Rassf1	2.23664	8.19472	14.1948	2.64647e-05	0.00522068	3.51371
Mup22	-3.78775	9.48493	-14.026	2.80979e-05	0.00548128	3.45424
Bik	-2.62836	6.19826	-13.7717	3.07893e-05	0.00594031	3.36296
Cib2	-1.58475	5.47172	-13.713	3.1454e-05	0.00594349	3.34158
Mup14	-6.56234	9.96464	-13.682	3.18115e-05	0.00594349	3.33025
Cyp2u1	-2.85657	6.19735	-13.6812	3.18214e-05	0.00594349	3.32994
Tpx2	6.04403	6.07026	13.6437	3.2261e-05	0.00596216	3.31617
Clstn3	-3.0076	7.25007	-13.5202	3.37603e-05	0.00617426	3.27053
Elovl3	-5.25907	9.88684	-13.4651	3.44551e-05	0.00623638	3.25001
Serpina7	3.69844	10.252	13.383	3.55238e-05	0.00634338	3.21921
Olig1	-3.33123	5.65387	-13.3646	3.57689e-05	0.00634338	3.21227
Ctxn2	-2.23277	1.11638	-13.3042	3.65861e-05	0.00642343	3.18945
Plekhb1	-1.989	8.77174	-13.2515	3.7319e-05	0.006484	3.16939
Scara3	1.51586	7.94759	13.2266	3.76698e-05	0.006484	3.15992
Srd5a1	-2.52409	9.82909	-13.1851	3.8266e-05	0.00652268	3.14401
Kif14	3.48902	4.0993	13.1494	3.87872e-05	0.00654795	3.1303
Eda2r	4.21234	5.21563	13.0339	4.05308e-05	0.0066124	3.08564
a	4.13473	2.06736	13.014	4.08411e-05	0.0066124	3.07789
Chil1	3.8578	4.28369	13.009	4.09198e-05	0.0066124	3.07593
Mfap2	3.86785	3.58607	12.9823	4.13409e-05	0.0066124	3.06551
Tubb6	3.18939	8.49147	12.9819	4.13474e-05	0.0066124	3.06535
Ces4a	-4.95131	2.89704	-12.9768	4.14287e-05	0.0066124	3.06335
Slco1a1	-5.16689	9.30869	-12.9383	4.20459e-05	0.00665045	3.04829
Cdc25c	5.79109	3.38193	12.8367	4.37304e-05	0.00684185	3.00823
Gm42226	3.23432	7.68323	12.7926	4.44872e-05	0.00684185	2.9907
Pi15	4.58953	3.00337	12.7858	4.46046e-05	0.00684185	2.98801
Cpsf4l	-2.83973	5.78336	-12.7738	4.48148e-05	0.00684185	2.9832
Pi16	3.77598	2.16577	12.735	4.54988e-05	0.0068864	2.96771
Nr1d1	-3.66729	9.49002	-12.6911	4.62879e-05	0.00694595	2.95011
Lhpp	-3.81276	9.17851	-12.6099	4.77898e-05	0.00708941	2.91739
Prc1	5.27182	6.19671	12.5961	4.80515e-05	0.00708941	2.91178
Osbp2	-2.96192	4.58547	-12.5463	4.90073e-05	0.00717018	2.89156
Ezr	2.06519	8.28096	12.5052	4.98145e-05	0.00722805	2.87478
Nrg1	3.41824	6.50149	12.4738	5.04408e-05	0.00725892	2.86193
Akr1c18	6.16575	4.74963	12.394	5.20767e-05	0.00743341	2.82907
Hmmr	5.75225	5.91878	12.3484	5.30402e-05	0.00750989	2.81018
Cbln4	-2.2848	1.25351	-12.2944	5.42098e-05	0.00761409	2.78767
Golm1	3.20707	7.91304	12.2115	5.60631e-05	0.00781191	2.75294
Atf3	7.90442	8.89604	12.0887	5.89475e-05	0.00814379	2.701
Kif11	3.61285	6.24038	12.0622	5.95944e-05	0.00814379	2.68968
Tmem28	-4.05553	3.04665	-12.0387	6.01736e-05	0.00814379	2.67965
Efs	1.56213	3.2702	12.0336	6.03003e-05	0.00814379	2.67746
App	1.60637	11.7235	12.0023	6.10864e-05	0.00818698	2.66402
Cd24a	1.62326	7.2587	11.9779	6.17058e-05	0.00820734	2.65354
Iqgap3	4.58892	5.74659	11.916	6.33136e-05	0.00831864	2.6268
Csrp3	-2.74276	7.19842	-11.9093	6.34902e-05	0.00831864	2.6239
Trim59	3.9694	5.19954	11.841	6.53267e-05	0.00849585	2.59422
Nek2	2.66599	8.0267	11.8185	6.59447e-05	0.00851317	2.58441
Plek2	2.06402	3.57153	11.7603	6.75786e-05	0.00866041	2.55889
Rasgef1b	1.61844	8.69561	11.6836	6.98067e-05	0.00869028	2.52503
Sphk2	-1.34873	10.2067	-11.6744	7.00802e-05	0.00869028	2.52094
Ccdc120	3.58778	7.70058	11.6614	7.04681e-05	0.00869028	2.51517
Depdc1a	5.71023	3.79538	11.6387	7.1151e-05	0.00869028	2.50509
Entpd2	1.47545	6.59891	11.6208	7.1697e-05	0.00869028	2.49709
Lratd2	1.46902	7.95721	11.6129	7.194e-05	0.00869028	2.49355
Ccdc18	2.09746	4.07453	11.5876	7.27206e-05	0.00869028	2.48226
Acnat2	2.11619	11.5816	11.5874	7.27267e-05	0.00869028	2.48217
Cep55	3.83705	4.03691	11.5785	7.30034e-05	0.00869028	2.4782
Neil3	4.74828	3.1383	11.5538	7.378e-05	0.00869028	2.46712
Per1	1.41203	9.40018	11.5423	7.41447e-05	0.00869028	2.46195
Ly6e	1.38757	12.5809	11.5391	7.42463e-05	0.00869028	2.46052
Dnaic2	1.41721	0.708605	11.4682	7.65451e-05	0.00890002	2.42855
Ncaph	3.41642	5.3628	11.4505	7.71332e-05	0.00890443	2.42052
Incenp	2.04417	6.70546	11.4211	7.81201e-05	0.00890443	2.40717
Gpx7	1.81429	5.53636	11.4188	7.81991e-05	0.00890443	2.40611
Atp8b5	1.77476	3.82863	11.4067	7.86118e-05	0.00890443	2.40058
Ncapg2	3.18706	5.89408	11.369	7.99089e-05	0.00899333	2.38339
Top2a	4.23095	7.05377	11.3138	8.18559e-05	0.00915379	2.35807
Myh15	2.95552	1.47776	11.2856	8.2873e-05	0.00920887	2.34508
Pdgfc	1.47537	7.57313	11.23	8.4919e-05	0.00937688	2.31939
Bmper	2.26015	4.36156	11.2065	8.58043e-05	0.00938686	2.30846
Prrg4	3.38769	6.78117	11.1993	8.60787e-05	0.00938686	2.3051
Zbtb5	-1.10009	7.1807	-11.163	8.74692e-05	0.00942717	2.28819
Cdca8	3.25794	5.46145	11.1575	8.76825e-05	0.00942717	2.28562
Lrrn4cl	3.10397	3.22592	11.1459	8.81344e-05	0.00942717	2.2802
Thsd4	1.42181	6.28886	11.1341	8.85962e-05	0.00942717	2.27468
Col3a1	5.0522	10.9053	11.0919	9.02751e-05	0.0094627	2.25486
Plbd1	-1.77041	9.29257	-11.089	9.03913e-05	0.0094627	2.2535
Mis18bp1	4.27708	3.67179	11.0788	9.0801e-05	0.0094627	2.24872
Ticrr	3.98717	2.70219	11.0718	9.1086e-05	0.0094627	2.24541
Gadd45a	4.54137	8.127	11.0318	9.27288e-05	0.00956172	2.22651
Sctr	1.5388	2.92129	11.0222	9.31283e-05	0.00956172	2.22197
Mup21	-4.19407	9.31721	-11.0005	9.40403e-05	0.00958539	2.21166
Csn3	4.19232	2.86032	10.9908	9.44508e-05	0.00958539	2.20705
Clvs1	-3.08684	2.84952	-10.9273	9.71881e-05	0.0098065	2.17679
Npr2	-2.85196	8.73532	-10.9015	9.83277e-05	0.00983031	2.16444
Gpnmb	8.04982	7.52994	10.8967	9.85439e-05	0.00983031	2.16211
Rcan1	2.99137	9.95211	10.8316	0.000101496	0.0100676	2.1308
Ddit3	3.9963	8.96705	10.8176	0.000102146	0.0100752	2.12402
Il12rb1	-2.38003	4.44681	-10.7945	0.000103229	0.0101181	2.11283
Bicc1	2.10525	8.43663	10.7797	0.00010393	0.0101181	2.10563
Angptl7	5.31478	4.94985	10.7717	0.00010431	0.0101181	2.10176
Best1	2.88938	1.72247	10.74	0.000105838	0.0102098	2.0863
Plcxd1	-2.0922	4.50242	-10.6525	0.000110189	0.0105579	2.04344
Cdkn3	6.06333	4.11881	10.627	0.000111498	0.0105579	2.03086
Bcl7a	-1.31158	7.76888	-10.6201	0.000111851	0.0105579	2.02749
Bnip3	-1.18919	11.4204	-10.5703	0.000114472	0.0106882	2.0028
Acaa1a	-1.18755	11.4528	-10.5581	0.000115124	0.0106882	1.99675
Cftr	2.11239	3.88317	10.5449	0.000115836	0.0106882	1.99018
Cenpa	2.65619	7.09721	10.5368	0.000116275	0.0106882	1.98614
Cd63	3.26904	8.24591	10.522	0.000117083	0.0107063	1.97875
Clec3b	2.46329	3.03067	10.5057	0.000117979	0.0107324	1.97061
Hsd17b10	-1.27968	11.1423	-10.4836	0.000119202	0.0107415	1.9596
Upk1b	3.66579	5.02801	10.4798	0.000119418	0.0107415	1.95767
Polq	3.33928	3.43455	10.471	0.000119914	0.0107415	1.95324
Mppe1	-1.00967	7.63949	-10.367	0.000125945	0.0110675	1.90078
Lrit2	-3.6315	4.92472	-10.3482	0.000127075	0.0110675	1.89123
LOC118568032	4.48069	5.29092	10.3451	0.000127261	0.0110675	1.88966
Cdk5rap2	1.11151	7.41798	10.3432	0.000127375	0.0110675	1.8887
Ces3b	-3.1482	11.3911	-10.3341	0.000127926	0.0110675	1.88408
Mab21l2	-1.69425	4.33025	-10.3142	0.000129145	0.0110675	1.87393
Flrt2	2.00217	5.60959	10.3127	0.000129235	0.0110675	1.87318
Greb1l	2.24061	4.77447	10.289	0.000130706	0.0110675	1.86105
Ms4a4a	5.29503	3.15696	10.2709	0.000131841	0.0110675	1.85179
Mthfd2	1.76458	5.51558	10.2582	0.000132645	0.0110675	1.84527
Eps8l3	1.10693	0.553467	10.2426	0.000133639	0.0110675	1.83726
Klhl30	1.10693	0.553467	10.2426	0.000133639	0.0110675	1.83726
Mroh3	1.10693	0.553467	10.2426	0.000133639	0.0110675	1.83726
Pate14	1.10693	0.553467	10.2426	0.000133639	0.0110675	1.83726
Col11a2	-1.15943	4.88288	-10.2267	0.000134664	0.0111	1.82907
Fgd1	2.13565	5.88592	10.2081	0.000135868	0.0111469	1.81952
Lrrc27	1.62096	3.68503	10.1933	0.000136842	0.0111745	1.81186
Sft2d3	-1.28446	6.03592	-10.1823	0.000137569	0.011182	1.80617
LOC115489417	2.89222	1.44611	10.1721	0.000138249	0.0111854	1.80088
Lhx9	3.22177	1.88866	10.1191	0.000141836	0.0112789	1.77337
Dbf4	2.64276	6.65206	10.1058	0.000142755	0.0112789	1.76643
Cldn15	3.34958	4.27794	10.1042	0.000142861	0.0112789	1.76563
Map1lc3a	-1.27374	9.32784	-10.1028	0.000142962	0.0112789	1.76487
Kif22	3.66727	5.79602	10.0993	0.000143207	0.0112789	1.76303
Mup16	-6.00999	5.40091	-10.0899	0.000143856	0.0112789	1.75818
Dlgap5	4.98293	4.85569	10.0893	0.000143901	0.0112789	1.75783
Aurkb	4.18784	4.79247	10.0605	0.000145935	0.0113646	1.74274
Elapor1	1.8925	7.00822	10.0555	0.000146289	0.0113646	1.74014
Esco2	3.56845	5.69048	10.0066	0.000149826	0.0115138	1.71443
Gm7932	2.55561	1.2778	10.0018	0.000150177	0.0115138	1.71191
Medag	2.29425	3.61468	9.98115	0.000151707	0.0115805	1.701
Etnppl	-2.24947	11.2221	-9.9357	0.000155136	0.0117571	1.67692
Ccl9	1.39248	10.1246	9.92591	0.000155888	0.0117571	1.67171
Mup12	-9.20582	6.11989	-9.91488	0.000156738	0.0117571	1.66585
Zfp57	2.6706	3.97672	9.90599	0.000157428	0.0117571	1.66111
Dmrt2	-4.15489	2.18856	-9.89958	0.000157929	0.0117571	1.65769
Tm7sf2	-1.3719	10.1576	-9.89817	0.000158038	0.0117571	1.65694
Bcam	1.61211	7.66639	9.88043	0.000159433	0.0118108	1.64747
Dusp8	3.86045	8.19286	9.84382	0.000162355	0.0119105	1.62787
Bspry	1.83897	2.95862	9.83314	0.00016322	0.0119105	1.62213
Psrc1	3.82977	4.54786	9.80313	0.000165679	0.0119105	1.60599
Cavin3	1.7263	4.61982	9.79959	0.000165973	0.0119105	1.60408
Bnc2	3.24896	3.29842	9.78091	0.000167529	0.0119105	1.59399
Mtfr2	4.00503	2.71112	9.77374	0.00016813	0.0119105	1.59012
Rpl3l	-1.84553	1.56637	-9.7684	0.000168581	0.0119105	1.58723
Arhgap11a	4.52405	6.64598	9.76691	0.000168707	0.0119105	1.58643
Npas2	1.25129	7.7871	9.76524	0.000168848	0.0119105	1.58552
Tedc1	3.68018	3.27519	9.74212	0.000170816	0.0119105	1.573
Mcm10	-2.26604	9.21849	-9.73244	0.000171648	0.0119105	1.56774
Mup17	-7.83671	7.03534	-9.72546	0.000172251	0.0119105	1.56395
Mup-ps12	-4.08735	5.08619	-9.71849	0.000172855	0.0119105	1.56016
Tinag	5.02714	2.99995	9.71417	0.000173232	0.0119105	1.55781
Lenep	-1.55851	5.38194	-9.70117	0.00017437	0.0119105	1.55073
Col1a1	5.27251	10.3026	9.68721	0.000175601	0.0119105	1.54312
Muc16	4.80493	6.00082	9.68359	0.000175922	0.0119105	1.54114
Gpr137c	-2.68193	3.53606	-9.65986	0.000178044	0.0119105	1.52817
Rpp40	-1.34116	6.37007	-9.65961	0.000178066	0.0119105	1.52803
Efcab11	3.76409	2.15982	9.65594	0.000178397	0.0119105	1.52602
Lpl	3.71488	10.5493	9.65393	0.000178578	0.0119105	1.52492
Tspan8	1.40964	5.82385	9.65182	0.000178769	0.0119105	1.52377
Cip2a	3.76052	6.18675	9.64822	0.000179095	0.0119105	1.52179
Mup19	-9.31396	6.90457	-9.63146	0.000180623	0.0119407	1.51259
Fbxo31	-1.73691	10.2266	-9.62042	0.000181637	0.0119407	1.50653
Asic5	-1.52891	6.72325	-9.61599	0.000182047	0.0119407	1.50409
Chrnb2	-1.43794	5.42285	-9.61357	0.00018227	0.0119407	1.50276
Chpt1	-1.39525	11.1098	-9.5646	0.000186872	0.0121393	1.47574
Srrm4	2.62026	8.67515	9.55987	0.000187323	0.0121393	1.47313
Ddit4	3.71893	8.75975	9.55933	0.000187376	0.0121393	1.47282
Evc2	1.511	5.9652	9.52704	0.000190495	0.0122961	1.45492
Il23a	3.75285	2.1542	9.51835	0.000191345	0.0123057	1.45009
Megf6	1.72454	5.24449	9.44342	0.000198864	0.0126603	1.40825
Cdk1	3.92961	6.73584	9.43816	0.000199406	0.0126603	1.4053
Aurka	4.34315	6.05148	9.42949	0.000200301	0.0126603	1.40044
Zfp872	-3.05666	2.45916	-9.42792	0.000200464	0.0126603	1.39955
Mmp8	2.79883	2.5944	9.41803	0.000201492	0.0126795	1.394
Mup6	-5.15773	5.11413	-9.38552	0.000204917	0.012849	1.37568
Rxrg	-1.39565	6.48628	-9.3652	0.000207092	0.0129069	1.3642
Adgrd1	3.25299	5.60193	9.36208	0.000207429	0.0129069	1.36243
Sparc	2.96292	11.2825	9.35302	0.000208408	0.0129069	1.35731
Gucy2g	3.74074	2.14815	9.34035	0.00020979	0.0129069	1.35012
Mcm6	2.60423	7.40751	9.33895	0.000209942	0.0129069	1.34933
Kif20b	4.43569	5.35408	9.335	0.000210375	0.0129069	1.34709
Gas6	1.24689	10.2301	9.32809	0.000211135	0.0129069	1.34317
Unc79	-2.09831	3.7622	-9.31988	0.000212043	0.0129069	1.3385
Smc2	2.6167	6.66041	9.31615	0.000212456	0.0129069	1.33638
Ttc30b	-1.28687	6.47993	-9.2707	0.000217575	0.0131723	1.31047
Fignl1	4.17554	3.50825	9.26043	0.000218752	0.013198	1.30459
Prkg2	3.37108	3.45271	9.22755	0.000222571	0.0133824	1.28574
Mmp3	1.72231	0.861156	9.19972	0.000225866	0.0135264	1.26973
Desi2	1.25106	9.82611	9.19437	0.000226505	0.0135264	1.26665
Tex12	-2.87024	2.99921	-9.16548	0.000229998	0.0136609	1.24996
Hpx	1.23945	16.343	9.16289	0.000230314	0.0136609	1.24846
P2ry2	-1.69259	7.66709	-9.13023	0.000234346	0.0137557	1.22953
Gabra5	-3.04359	2.73984	-9.10931	0.000236972	0.0137557	1.21737
Fn3krp	-1.01149	7.10438	-9.10897	0.000237015	0.0137557	1.21717
Rhobtb2	-1.15252	7.38055	-9.10605	0.000237385	0.0137557	1.21547
Ckap2l	4.86423	5.98315	9.10546	0.00023746	0.0137557	1.21512
Nucb2	3.2127	7.20356	9.10211	0.000237885	0.0137557	1.21317
Kcnn1	-1.46782	6.16336	-9.09979	0.00023818	0.0137557	1.21182
Isyna1	1.33208	7.88986	9.0867	0.000239851	0.0137702	1.20418
Shank2	1.06063	8.63953	9.07591	0.00024124	0.0137962	1.19788
Msantd1	1.2086	2.8566	9.04864	0.00024479	0.0139538	1.18193
Cd177	2.44203	1.22102	9.00966	0.000249974	0.0141804	1.15902
Meig1	-2.91176	1.76616	-9.0043	0.000250697	0.0141804	1.15587
Mup9	-4.19769	4.99952	-8.99847	0.000251487	0.0141804	1.15243
Fam110c	1.14566	5.41507	8.99473	0.000251995	0.0141804	1.15022
Bub1b	4.80787	5.04391	8.97115	0.000255224	0.0143162	1.1363
Nupr1	3.54468	6.69238	8.96126	0.000256594	0.0143189	1.13044
Kif18b	4.41739	4.50115	8.95904	0.000256903	0.0143189	1.12913
Sun3	-2.76403	1.49313	-8.92911	0.000261105	0.0144328	1.11138
Ska3	3.70215	3.51166	8.92083	0.000262283	0.0144328	1.10645
Lox	4.38971	5.38997	8.91889	0.00026256	0.0144328	1.1053
Cxcl2	2.2629	2.32644	8.91541	0.000263056	0.0144328	1.10323
Htr1f	-2.00501	1.00251	-8.86865	0.000269847	0.0147592	1.07533
Spc25	2.11277	7.73594	8.85368	0.000272066	0.0147677	1.06636
Cldn4	2.52623	3.86192	8.84414	0.00027349	0.0147677	1.06064
Plekhg6	-1.34314	7.68237	-8.8429	0.000273676	0.0147677	1.05989
Bicd1	2.02635	4.93572	8.84289	0.000273677	0.0147677	1.05989
Slc25a45	-1.07818	7.99418	-8.83935	0.000274209	0.0147677	1.05776
Prkcz	-1.47702	8.36259	-8.80277	0.00027977	0.0148926	1.03576
Arhgef39	3.53572	4.75385	8.80277	0.00027977	0.0148926	1.03575
Mybl1	2.84325	5.20165	8.79854	0.000280422	0.0148926	1.0332
Klf6	4.34138	9.66409	8.79753	0.000280579	0.0148926	1.03259
Cntnap1	-2.05855	7.59472	-8.7963	0.000280769	0.0148926	1.03185
Kntc1	4.98464	4.46857	8.77933	0.000283405	0.0149576	1.0216
Mup1	-7.85954	6.59161	-8.77265	0.000284452	0.0149576	1.01756
Vmn2r3	6.1979	3.58533	8.7666	0.000285402	0.0149576	1.0139
Abcd4	-1.47644	7.51213	-8.73269	0.000290806	0.0150812	0.993325
Nuf2	4.04439	5.14586	8.72311	0.000292354	0.0150812	0.987499
Chek1	2.29922	3.87414	8.72142	0.000292627	0.0150812	0.986473
Col5a2	4.28621	7.96065	8.70616	0.000295116	0.0150812	0.977179
Mmp7	3.03231	5.69957	8.70319	0.000295604	0.0150812	0.975364
Gpx8	2.40743	4.65218	8.67845	0.0002997	0.0150812	0.960254
Parpbp	5.50937	3.92045	8.67803	0.00029977	0.0150812	0.959998
Pou4f1	-1.68791	0.955068	-8.675	0.000300276	0.0150812	0.958145
Slc22a3	-5.65153	3.75142	-8.66937	0.000301221	0.0150812	0.954694
Abcg8	-1.14251	10.2385	-8.66447	0.000302045	0.0150812	0.951695
Mex3a	3.33021	3.1002	8.66388	0.000302145	0.0150812	0.951332
Herpud1	1.55811	12.9331	8.65706	0.000303296	0.0150812	0.947154
Cdh17	3.7002	1.8501	8.65306	0.000303974	0.0150812	0.944703
Ube2c	4.96855	5.80311	8.65108	0.000304312	0.0150812	0.943483
Ltf	4.23183	2.39369	8.64524	0.000305305	0.0150812	0.939902
Slc2a5	-2.88903	5.84631	-8.64319	0.000305655	0.0150812	0.938643
Rrm2	2.28173	7.3874	8.64231	0.000305806	0.0150812	0.938101
Spp1	2.57436	11.3038	8.63231	0.000307521	0.0150812	0.931957
Col1a2	4.65445	10.3967	8.62783	0.000308294	0.0150812	0.929199
Clca3a1	1.19028	8.17767	8.62645	0.000308532	0.0150812	0.928349
Slc7a1	1.75899	6.06831	8.61325	0.000310823	0.0150812	0.920219
Ccdc34	2.70549	5.32476	8.61197	0.000311046	0.0150812	0.919431
Map4k4	1.70598	9.81867	8.61027	0.000311344	0.0150812	0.91838
Cyp2c40	-4.38713	5.18147	-8.60793	0.000311752	0.0150812	0.916938
Itpka	-1.72939	5.15024	-8.60296	0.000312623	0.0150812	0.913872
Tef	-1.48644	9.79561	-8.59015	0.000314881	0.0150869	0.905963
Aloxe3	2.88908	1.44454	8.57973	0.000316731	0.015111	0.899521
Tgfb2	2.04081	5.48247	8.56127	0.000320042	0.0152276	0.888084
Cebpa	-1.29349	12.1232	-8.54697	0.000322634	0.0153094	0.879212
BC016579	3.15479	3.00404	8.5265	0.000326389	0.0154145	0.866481
Dhrs9	2.34786	7.09151	8.52534	0.000326603	0.0154145	0.865759
Fads3	1.26454	6.99803	8.51174	0.000329129	0.0154792	0.857283
Slc1a4	2.63222	7.5211	8.5037	0.000330633	0.0154792	0.852264
Areg	5.35103	2.9533	8.50093	0.000331153	0.0154792	0.850533
Lyrm7	-1.40078	5.36729	-8.49721	0.000331852	0.0154792	0.848214
Tgfb3	2.55376	6.3904	8.4905	0.00033312	0.0154792	0.844016
Fsd1	-2.45575	1.87148	-8.48956	0.000333297	0.0154792	0.843429
Syt12	1.79129	5.84799	8.48004	0.000335105	0.0154792	0.837474
Cdkn2c	1.24698	7.36733	8.47582	0.00033591	0.0154792	0.834831
Pdpn	2.12131	4.59998	8.43943	0.00034295	0.0157115	0.811988
Cmbl	-1.01671	11.2886	-8.43706	0.000343414	0.0157115	0.810499
Ppm1l	-1.12924	8.33044	-8.43593	0.000343636	0.0157115	0.809789
Pappa	4.35879	3.11349	8.41784	0.00034721	0.0157726	0.798387
Mug2	1.39349	13.7885	8.41741	0.000347295	0.0157726	0.798117
Wrnip1	-1.01056	10.1116	-8.39855	0.000351067	0.0158858	0.786211
Amigo2	-1.48945	7.25242	-8.39164	0.000352461	0.0159079	0.781844
Eln	3.40396	8.09436	8.36962	0.000356949	0.0160691	0.767895
Rab3d	1.11575	8.61939	8.3578	0.000359387	0.01609	0.76039
Mfge8	2.00579	9.41381	8.35717	0.000359516	0.01609	0.759992
Aadat	-1.18821	10.8569	-8.35405	0.000360163	0.01609	0.75801
Sat1	2.66153	10.9539	8.33411	0.000364329	0.0162349	0.745324
C1s2	2.06222	1.03111	8.31723	0.000367902	0.0163112	0.734561
Gm39701	2.06222	1.03111	8.31723	0.000367902	0.0163112	0.734561
Pcolce	1.87343	7.84322	8.30508	0.000370498	0.0163474	0.7268
Cavin1	1.90023	8.36098	8.3047	0.00037058	0.0163474	0.726555
Dtd1	-1.25943	7.04151	-8.29967	0.000371662	0.0163541	0.723339
Pitx3	-1.91179	0.955894	-8.29369	0.000372953	0.0163601	0.719513
Ankrd33b	-1.11937	8.74669	-8.28877	0.000374017	0.0163601	0.716366
Fbn2	5.51374	4.43081	8.28611	0.000374596	0.0163601	0.714661
Alcam	1.46166	10.4464	8.27902	0.000376141	0.0163624	0.710118
Sel1l3	-1.07588	8.86149	-8.27307	0.000377443	0.0163624	0.706304
Runx3	1.19919	3.6254	8.26359	0.000379529	0.0164021	0.700218
Anxa2	3.10262	9.15798	8.25625	0.000381155	0.0164021	0.695497
Plxna3	1.9302	5.41957	8.24858	0.00038286	0.0164136	0.690567
Tfap4	-1.59332	6.35411	-8.23965	0.000384858	0.0164196	0.68482
Zfp469	4.77643	3.30542	8.23712	0.000385428	0.0164196	0.683187
Knl1	3.94616	5.37343	8.23349	0.000386246	0.0164196	0.680845
Src	1.5741	7.12401	8.22455	0.000388267	0.0164207	0.67508
Abcb9	-1.46683	5.08689	-8.22098	0.000389076	0.0164207	0.672781
Gm40011	-3.05746	6.59379	-8.21444	0.000390567	0.0164441	0.668556
Mup7	-8.85175	9.94461	-8.20576	0.000392557	0.016481	0.662941
Zbtb8b	2.72024	1.36012	8.20243	0.000393322	0.016481	0.660789
Il15ra	-1.6238	9.19527	-8.18955	0.000396301	0.0165663	0.652452
Pde9a	-1.09701	8.51364	-8.17263	0.000400256	0.0166524	0.641474
Fstl1	3.139	8.35671	8.15829	0.000403646	0.0167537	0.632152
Prg4	1.68853	10.1932	8.14944	0.000405753	0.0167619	0.626397
Hmgb2	1.27056	6.99742	8.13441	0.000409363	0.0168713	0.616602
Grb10	1.86223	7.10135	8.13017	0.000410389	0.016874	0.613834
Fhl3	1.97638	4.38727	8.11448	0.000414211	0.0169913	0.603582
Ube2t	2.79318	3.40879	8.09729	0.000418444	0.017063	0.592333
Gtse1	3.70004	5.30547	8.08468	0.000421582	0.0170945	0.584065
Apol9b	-1.00462	10.4083	-8.08464	0.000421594	0.0170945	0.584034
Ppp1r16b	-1.42433	6.00154	-8.0736	0.000424364	0.0171441	0.576786
Gm4988	-1.57353	0.786765	-8.07199	0.00042477	0.0171441	0.57573
A630001G21Rik	1.9477	4.19589	8.04657	0.000431241	0.0173256	0.558994
Sdr42e1	-1.08914	10.8565	-8.03825	0.000433383	0.0173719	0.553508
Golt1a	-1.36392	7.84201	-8.02531	0.00043674	0.0174269	0.544966
Slc10a2	2.20709	9.05613	8.01097	0.000440499	0.017537	0.535474
Loxl1	3.26842	7.38384	8.00133	0.000443045	0.0175985	0.52909
Cp	1.05199	14.9922	7.99732	0.00044411	0.017601	0.526431
Wdcp	-1.01743	7.13856	-7.99254	0.000445384	0.0176117	0.523257
Klhl38	2.54325	1.27163	7.95821	0.000454654	0.0177871	0.500434
Miga2	-1.1598	10.2307	-7.95574	0.000455331	0.0177871	0.498785
Hopx	-1.61893	9.25401	-7.95499	0.000455537	0.0177871	0.498283
Cstf3	1.02256	7.8833	7.95334	0.000455989	0.0177871	0.497184
Pbk	5.62588	4.18178	7.95193	0.000456376	0.0177871	0.496245
Zfp850	2.15832	2.65269	7.94998	0.000456912	0.0177871	0.494943
Grik5	-1.40927	7.39308	-7.94416	0.000458514	0.01781	0.491063
Fh1	-1.06758	11.8839	-7.92074	0.000465036	0.0180122	0.475407
Ier3	2.85242	6.2926	7.91281	0.000467269	0.0180282	0.470094
Aqp11	-1.09659	8.25235	-7.89777	0.000471537	0.0181155	0.460013
Gdf3	3.57057	1.78529	7.88582	0.000474963	0.0182072	0.451984
Pcp4l1	-1.7419	6.61462	-7.86342	0.000481464	0.0184162	0.436903
Cdkn2a	2.64186	1.59871	7.85494	0.000483951	0.0184679	0.431185
Tmem45a	3.19216	4.38627	7.85166	0.000484917	0.0184679	0.428973
Ugt2b38	-2.00512	7.62991	-7.82952	0.000491501	0.0186378	0.414007
Rbks	-1.31764	7.22187	-7.81696	0.000495283	0.0187183	0.405499
Rhob	2.20739	10.2607	7.80854	0.000497837	0.0187183	0.399788
Ccl25	-1.41188	5.92323	-7.80488	0.000498955	0.0187183	0.397299
Nxpe2	-2.9969	6.58657	-7.79578	0.00050174	0.0187826	0.391119
Tmem119	2.78345	5.68598	7.762	0.000512244	0.019027	0.36811
Vcpkmt	1.36945	5.65696	7.76086	0.000512602	0.019027	0.367334
Tnfrsf10b	3.26733	4.43469	7.75272	0.000515173	0.0190821	0.361776
Rhbdf2	1.42286	9.0276	7.73717	0.00052013	0.0191189	0.351138
Vash2	3.16957	1.58479	7.73694	0.000520203	0.0191189	0.350982
Sprr1a	8.03438	5.31811	7.73208	0.000521765	0.0191189	0.347652
Adat1	-1.22583	6.40252	-7.72992	0.000522458	0.0191189	0.346176
Gstt2	-1.19029	10.1363	-7.72579	0.000523791	0.0191189	0.343344
Mcrip2	-1.06737	9.25729	-7.71782	0.000526376	0.0191531	0.337874
Mup20	-1.96515	14.6466	-7.71188	0.00052831	0.0191531	0.333798
Cdkn1a	2.71826	10.817	7.70929	0.000529156	0.0191531	0.33202
Meox1	2.52247	2.45622	7.70887	0.000529294	0.0191531	0.331729
Ddias	3.22078	5.0259	7.70616	0.000530181	0.0191531	0.329869
Tmem43	1.28682	8.56927	7.70194	0.000531567	0.0191637	0.326968
LOC115488130	-1.57863	4.89904	-7.68751	0.000536336	0.0191818	0.317039
Tcim	2.17614	8.64698	7.68274	0.000537923	0.0191958	0.313754
Krt19	1.63305	6.51874	7.67547	0.000540355	0.0192434	0.308738
Melk	4.88151	3.09708	7.662	0.000544894	0.0193455	0.299439
Lhx6	-1.02266	6.39258	-7.65232	0.000548182	0.019365	0.292749
Gm826	-1.79757	4.80116	-7.59761	0.000567222	0.0198874	0.254766
Fitm1	-6.20905	4.82705	-7.59683	0.000567499	0.0198874	0.254222
Vdr	2.70992	1.35496	7.59227	0.00056912	0.0199045	0.251048
Aldh1b1	2.2238	10.9084	7.57824	0.000574148	0.0199994	0.241259
Cenpi	3.66187	3.94562	7.57715	0.000574541	0.0199994	0.240498
Gstm3	3.89432	10.431	7.56138	0.000580257	0.0200749	0.229478
Wt1	3.29621	5.69078	7.55554	0.000582392	0.0200749	0.225389
Ugt1a10	-3.28243	2.26176	-7.55074	0.000584153	0.0200749	0.222029
Acot9	1.08201	7.05854	7.55038	0.000584285	0.0200749	0.221777
Tmem238	-1.04026	7.50702	-7.54679	0.000585607	0.0200811	0.21926
Hilpda	2.54719	6.62443	7.54256	0.000587171	0.0200954	0.216291
Adgrf1	-1.4386	6.23968	-7.53448	0.000590168	0.0201587	0.210623
Zfp39	-1.29237	7.19796	-7.51893	0.000595986	0.0202332	0.199698
Gyg	1.15804	7.15425	7.51052	0.000599161	0.0202332	0.19378
Syt3	-1.71296	5.76777	-7.50759	0.000600272	0.0202332	0.191717
Zfp467	-1.02007	8.56696	-7.50367	0.000601761	0.0202332	0.188957
H4c12	3.0954	1.82548	7.50337	0.000601877	0.0202332	0.188742
Tbc1d30	-1.31376	7.79231	-7.5015	0.000602588	0.0202332	0.187428
Cav1	1.30597	6.96884	7.50024	0.000603071	0.0202332	0.186535
Flad1	-1.03624	9.44665	-7.49814	0.000603874	0.0202332	0.185053
Myo18b	3.68074	2.78064	7.48669	0.000608267	0.0202694	0.176979
Spag5	3.46375	5.39689	7.48162	0.000610227	0.0202694	0.173394
Emp1	3.76151	7.25324	7.48001	0.000610849	0.0202694	0.172258
Krt7	1.74029	5.66268	7.47874	0.000611343	0.0202694	0.171358
Aldh1l2	4.74121	5.376	7.47385	0.000613245	0.0202694	0.167897
Gm4951	-1.0574	10.8403	-7.47056	0.000614527	0.0202694	0.165569
Tagln2	2.00763	8.93988	7.46646	0.000616127	0.0202694	0.162673
Pck2	1.49408	7.68295	7.4561	0.0006202	0.0202919	0.15533
Lgals2	3.11447	1.98806	7.45496	0.000620651	0.0202919	0.15452
Inava	5.05031	3.28188	7.44742	0.000623636	0.020338	0.149173
Slpi	3.4458	6.79256	7.44556	0.000624376	0.020338	0.147851
Nfe2l3	1.02969	3.4561	7.44175	0.00062589	0.0203495	0.145152
Khdrbs3	-1.08147	8.08346	-7.41517	0.000636598	0.0205769	0.126241
Pkhd1l1	4.7915	5.80349	7.41452	0.000636863	0.0205769	0.125777
Zyg11a	-1.987	6.82831	-7.41357	0.00063725	0.0205769	0.125099
Lcn2	4.92488	9.12033	7.41278	0.000637572	0.0205769	0.124536
Dmac2	-1.1262	8.87161	-7.40509	0.000640714	0.0206404	0.119054
Rad18	1.06926	5.60231	7.38559	0.000648771	0.0208617	0.10512
Calca	1.56409	0.782045	7.38065	0.00065083	0.020875	0.101586
Steap4	1.35894	11.0335	7.37374	0.000653721	0.020875	0.0966417
Pop1	-1.15582	7.21183	-7.37304	0.000654014	0.020875	0.0961424
Diaph3	4.64908	4.99271	7.37301	0.000654027	0.020875	0.09612
Cdh11	2.82765	5.20807	7.37039	0.000655131	0.020875	0.0942384
Unc93a2	-1.29876	6.29158	-7.35937	0.000659789	0.0208979	0.0863364
Mapk15	-2.23708	7.3395	-7.35012	0.000663729	0.020913	0.0796942
Prr15	2.69007	4.15107	7.34793	0.000664662	0.020913	0.0781262
H1f1	2.89159	1.72357	7.33197	0.000671537	0.0210916	0.0666441
Tiam2	-2.91908	6.17844	-7.32012	0.000676696	0.0211848	0.0581049
Sgo2a	4.37634	4.44805	7.31643	0.000678311	0.0211848	0.0554442
Adamtsl2	1.77662	9.21138	7.31075	0.00068081	0.0211848	0.0513397
Fam166b	-1.81364	0.906819	-7.30672	0.000682585	0.0211848	0.048433
Gm2897	-1.81364	0.906819	-7.30672	0.000682585	0.0211848	0.048433
Tra2b	1.06782	9.82511	7.30638	0.000682734	0.0211848	0.0481902
Crb3	-1.10306	7.26024	-7.30506	0.000683319	0.0211848	0.0472344
Dscc1	2.14862	1.07431	7.29137	0.000689408	0.0213097	0.0373313
Usp43	3.28427	3.8434	7.28257	0.000693356	0.0213941	0.0309569
Dennd6b	-1.294	7.03105	-7.27431	0.000697082	0.0214714	0.0249723
Sfrp1	1.73092	4.83839	7.26838	0.000699775	0.0215166	0.0206675
Arhgap15	1.92713	4.76252	7.25399	0.000706357	0.0216431	0.0102133
Flnc	3.39107	3.87828	7.25081	0.000707821	0.0216502	0.00790094
Flt3	1.50151	3.99028	7.24386	0.000711034	0.0216985	0.0028433
Pvr	1.91101	8.46387	7.23599	0.000714695	0.0217092	-0.00289314
Zfp956	-1.3169	6.32143	-7.23033	0.000717338	0.0217428	-0.00701473
Lrfn5	-1.6571	2.13465	-7.22052	0.00072195	0.0218142	-0.0141742
Kif4	4.63579	5.24449	7.21804	0.000723122	0.0218142	-0.0159861
Tlcd3b	-2.23163	3.71832	-7.21336	0.000725343	0.0218351	-0.0194125
Gpr34	2.33103	2.96454	7.21133	0.000726304	0.0218351	-0.020892
Mief2	-1.03153	8.25735	-7.20821	0.000727788	0.0218423	-0.023171
Smo	1.19357	7.93151	7.19723	0.000733044	0.0219625	-0.0312116
Tmem120a	-1.12385	10.1876	-7.17061	0.000745968	0.0222359	-0.0507423
Rhbdl2	1.21805	0.609023	7.15415	0.000754094	0.0223788	-0.0628522
Sh2d1b1	3.5517	2.26223	7.15316	0.000754586	0.0223788	-0.0635814
Akap5	-2.48392	4.18513	-7.14897	0.000756676	0.0223934	-0.0666728
Mcm5	2.91313	6.13899	7.14706	0.000757628	0.0223934	-0.068078
Klhl7	-1.16014	7.99022	-7.14389	0.000759215	0.0224026	-0.0704181
Pwwp3b	2.75113	2.9491	7.14086	0.000760732	0.0224097	-0.0726483
Fibcd1	-2.52702	1.59684	-7.13365	0.000764363	0.0224789	-0.077972
Adh1	1.07546	14.6642	7.12508	0.000768705	0.0225311	-0.0843057
Atad2	1.24708	6.83824	7.12247	0.000770032	0.0225324	-0.0862342
Skil	1.37968	9.09479	7.11508	0.000773807	0.0225389	-0.0917019
Sowahb	1.17203	8.30472	7.11408	0.000774318	0.0225389	-0.0924415
Pycr1	2.73224	3.28017	7.11264	0.000775054	0.0225389	-0.0935039
Thbd	2.32593	6.97946	7.11199	0.00077539	0.0225389	-0.0939876
Erfe	1.90662	1.23109	7.1016	0.000780746	0.0225595	-0.101686
Gldn	2.85085	5.57292	7.09867	0.000782267	0.0225595	-0.103863
Cdh22	-2.44508	2.46364	-7.09381	0.00078479	0.0225595	-0.107464
Mup18	-5.8961	6.9202	-7.08933	0.000787128	0.0225595	-0.110791
Prss35	2.71586	1.63571	7.08732	0.000788178	0.0225595	-0.112282
Ednrb	1.32969	8.43899	7.08731	0.000788186	0.0225595	-0.112293
Nat1	-1.61686	4.31178	-7.08539	0.000789192	0.0225595	-0.11372
Col4a6	3.40141	4.13104	7.08284	0.000790528	0.0225595	-0.115613
Cngb1	1.5787	0.789352	7.0812	0.000791392	0.0225595	-0.116834
Vasn	1.23685	7.89587	7.08097	0.000791515	0.0225595	-0.117008
Ehf	1.62743	5.82641	7.07248	0.000795994	0.022621	-0.123321
C2cd4d	-3.26985	2.6538	-7.07121	0.000796666	0.022621	-0.124264
H2bc11	3.01924	1.50962	7.06957	0.000797538	0.022621	-0.125489
Trem2	4.33379	6.16698	7.06601	0.000799427	0.022638	-0.128134
Itih4	1.08238	15.1751	7.05863	0.000803368	0.0227129	-0.133636
Noct	2.31391	7.77941	7.03929	0.0008138	0.0228066	-0.148073
Nkain4	1.96861	4.49385	7.03892	0.000814004	0.0228066	-0.148352
Espl1	3.22847	5.12273	7.03822	0.000814383	0.0228066	-0.148874
Samd14	1.13658	5.28815	7.03804	0.000814482	0.0228066	-0.149009
Hsd3b5	-6.67597	5.41137	-7.03708	0.000815006	0.0228066	-0.149729
Rgs16	2.93638	9.13591	7.03566	0.000815776	0.0228066	-0.150786
Slc35e3	-1.33689	7.94331	-7.03054	0.000818573	0.0228473	-0.154616
Ahnak	1.51736	9.27652	7.02824	0.000819832	0.0228473	-0.156336
Dnajc28	-1.22378	7.67125	-7.02461	0.000821829	0.0228666	-0.159059
Sult2a8	-2.3982	11.8996	-7.02055	0.000824063	0.0228904	-0.162098
Nlrp12	-1.82374	10.5374	-7.01832	0.000825292	0.0228904	-0.163765
Oprl1	-2.04332	2.12859	-7.00588	0.000832202	0.0230457	-0.173098
Ubc	1.60286	13.4485	6.99647	0.000837473	0.0231187	-0.180165
Pdlim7	1.23392	7.78407	6.99115	0.000840474	0.0231651	-0.184169
Akr1b3	1.8302	7.52633	6.98524	0.000843816	0.0232208	-0.188612
Nim1k	-1.39578	5.45493	-6.97406	0.000850186	0.0233595	-0.197032
Porcn	-1.31476	5.88989	-6.95731	0.000859835	0.0235877	-0.209669
Cyp7b1	-4.64899	9.68258	-6.94715	0.000865757	0.0236393	-0.217355
Apol11a	1.32916	0.664578	6.94386	0.000867681	0.0236551	-0.219842
Cmtm5	-1.63954	1.46338	-6.93898	0.000870547	0.0236629	-0.223536
Cdiptos	-1.23185	2.25863	-6.92424	0.00087927	0.0237592	-0.234703
Clec4e	2.95925	1.47963	6.92365	0.000879621	0.0237592	-0.23515
Fhl2	3.0935	5.24275	6.90514	0.00089073	0.0240207	-0.249209
Dusp16	1.46733	10.4099	6.89491	0.000896943	0.0240789	-0.256997
H2az1	1.23929	10.007	6.88334	0.000904026	0.0241583	-0.265811
Lvrn	3.91562	2.96208	6.87889	0.000906775	0.0241875	-0.269213
Map3k15	-1.742	4.96129	-6.87334	0.000910205	0.0241875	-0.273444
Sox4	1.96802	6.98911	6.85787	0.000919862	0.0242857	-0.285272
Pstpip1	2.50013	3.86123	6.85263	0.000923157	0.0243362	-0.28928
Tbr1	-2.26031	2.85247	-6.84723	0.000926569	0.0243895	-0.293415
Mdk	2.32624	4.70244	6.84018	0.000931049	0.0244191	-0.298822
Icam4	-2.59945	2.1425	-6.83931	0.000931606	0.0244191	-0.299492
Eif2ak3	1.45137	9.07873	6.83061	0.00093717	0.0244811	-0.306167
Oip5	4.4839	3.52273	6.82879	0.000938339	0.0244811	-0.307564
Klhdc7b	-2.78227	2.83467	-6.82867	0.000938416	0.0244811	-0.307657
Ptp4a1	1.85497	10.6625	6.82424	0.00094127	0.0245191	-0.311062
Fancd2	3.2042	4.08747	6.81317	0.000948445	0.0245342	-0.319575
Plk4	2.43392	5.58547	6.80777	0.000951968	0.0245342	-0.323732
Dbp	-3.3608	6.56711	-6.80295	0.000955127	0.0245342	-0.327447
Mfsd4b1	-1.27353	9.05926	-6.80182	0.000955864	0.0245342	-0.328311
Foxred2	1.55578	3.90453	6.79964	0.000957299	0.0245342	-0.329994
Sdsl	-1.68431	8.1333	-6.79941	0.000957449	0.0245342	-0.330169
Jph1	-2.28099	3.73311	-6.79821	0.000958244	0.0245342	-0.331101
Ahnak2	3.0013	5.30949	6.79764	0.000958619	0.0245342	-0.33154
Slc22a5	-1.21415	9.99866	-6.78895	0.000964368	0.0246082	-0.338245
Cgref1	-2.87434	6.00464	-6.78886	0.000964425	0.0246082	-0.338311
Sugct	-1.5229	8.39479	-6.78514	0.000966902	0.0246082	-0.341187
Spag4	-1.7553	3.60531	-6.78271	0.000968518	0.0246082	-0.34306
Rd3	-3.3285	3.64621	-6.77657	0.000972627	0.0246632	-0.347809
Pcsk4	-1.75052	7.41638	-6.77528	0.000973492	0.0246632	-0.348805
Teddm1b	-1.66676	0.833379	-6.76847	0.000978076	0.024708	-0.354074
Sema5a	1.13817	6.61672	6.76535	0.000980184	0.0247257	-0.356489
Ptprt	-2.72017	4.37105	-6.75179	0.000989416	0.0248871	-0.367006
Slc10a1	-1.02842	12.888	-6.74648	0.000993057	0.0249429	-0.371125
Atf4	1.20258	11.314	6.73539	0.00100071	0.0250533	-0.379739
Rassf7	-1.08075	7.99106	-6.73288	0.00100246	0.0250533	-0.381694
Fhod3	-2.02134	4.88018	-6.73163	0.00100332	0.0250533	-0.382661
Drp2	-1.53307	3.49106	-6.72777	0.00100601	0.0250533	-0.385667
Mxd3	3.76213	2.96821	6.72553	0.00100758	0.0250567	-0.387411
Nuak2	-1.29836	7.62593	-6.71793	0.0010129	0.0250646	-0.393329
Sat2	-1.14927	7.15293	-6.71739	0.00101328	0.0250646	-0.393748
Zbtb21	2.1288	8.6134	6.71491	0.00101503	0.0250646	-0.395683
Clec2d	-1.94671	10.2437	-6.70857	0.00101951	0.0251073	-0.400626
Pllp	-1.18727	8.17076	-6.70842	0.00101962	0.0251073	-0.400746
Plp2	1.89506	5.83122	6.69689	0.00102784	0.025164	-0.409749
Epop	-1.29185	6.23821	-6.69635	0.00102822	0.025164	-0.410172
Dact2	-1.45836	8.38082	-6.6903	0.00103257	0.025164	-0.414903
Cyp17a1	-2.02963	8.58445	-6.68695	0.00103497	0.0251677	-0.417518
H2-T-ps	2.55045	5.78637	6.65904	0.00105535	0.0256261	-0.4394
Ttll8	-2.23389	5.46963	-6.65715	0.00105674	0.0256261	-0.440885
Serpinh1	2.46552	8.72129	6.65409	0.001059	0.0256454	-0.443283
Smoc2	1.73533	8.10077	6.64356	0.00106684	0.0257293	-0.451563
Lect2	1.39356	10.432	6.64267	0.00106751	0.0257293	-0.452266
Slit2	2.19795	4.66233	6.64068	0.00106901	0.0257293	-0.453837
Alas2	-1.02033	10.0027	-6.63962	0.0010698	0.0257293	-0.454665
Mmp23	1.67139	5.87385	6.63746	0.00107142	0.0257331	-0.456366
Actn3	2.71227	1.78696	6.62735	0.00107905	0.0258809	-0.464333
Lamb2	1.1191	7.94596	6.62373	0.0010818	0.0258961	-0.467195
Tmem176b	1.12388	12.014	6.62263	0.00108263	0.0258961	-0.468058
Neurod1	-2.40727	2.49512	-6.61992	0.00108469	0.0259102	-0.470195
Ankrd9	-1.41006	4.83731	-6.60697	0.00109463	0.0260764	-0.48043
Evc	1.35152	6.6314	6.60328	0.00109747	0.0261088	-0.483344
Slc22a28	-4.45425	3.8517	-6.59839	0.00110126	0.0261634	-0.487215
Birc5	4.17056	6.05055	6.59421	0.00110451	0.02617	-0.49053
Gjc1	1.07587	3.56374	6.58373	0.00111271	0.026185	-0.498833
1700017B05Rik	1.74564	9.39998	6.58311	0.00111319	0.026185	-0.499324
Kif15	3.65219	3.56223	6.58294	0.00111333	0.026185	-0.499461
Pla2g4b	-1.04795	4.96148	-6.58121	0.00111469	0.026185	-0.500831
Npas1	-1.19499	0.597494	-6.57818	0.00111708	0.026185	-0.503239
Tll2	-1.19499	0.597494	-6.57818	0.00111708	0.026185	-0.503239
Slc18a1	-1.66648	6.06637	-6.56755	0.0011255	0.0263018	-0.511677
Cyp2s1	2.41809	5.02415	6.5645	0.00112794	0.0263018	-0.514107
Fndc1	2.66813	4.59197	6.56161	0.00113025	0.0263151	-0.5164
Retsat	-1.30533	13.7316	-6.55624	0.00113456	0.0263151	-0.520681
Lrrc29	-1.59747	5.73647	-6.54765	0.00114149	0.0263151	-0.52752
Fam180a	2.66807	6.23433	6.54689	0.0011421	0.0263151	-0.528125
Neurl1b	2.92228	5.44081	6.53669	0.0011504	0.0264365	-0.536256
Zmat3	1.12932	7.89648	6.52871	0.00115694	0.0265522	-0.542631
E030018B13Rik	-4.97997	3.38314	-6.50038	0.00118052	0.0270227	-0.565305
Gpr162	-2.4012	4.29276	-6.49533	0.00118478	0.0270558	-0.569356
Arhgap19	2.23984	7.4608	6.49198	0.00118762	0.0270558	-0.572046
Acacb	-1.68801	9.86303	-6.48795	0.00119105	0.0270558	-0.575288
Inhbb	1.80729	5.73572	6.48782	0.00119116	0.0270558	-0.575388
Aatk	-1.50155	6.33028	-6.48775	0.00119122	0.0270558	-0.575442
Tnfrsf12a	2.41631	8.70838	6.48189	0.00119622	0.0271344	-0.580153
Mmp12	5.95516	5.88525	6.47181	0.00120488	0.0271823	-0.588265
Fut7	1.76369	2.7741	6.47162	0.00120504	0.0271823	-0.588417
Ccn2	1.87587	8.74304	6.46921	0.00120713	0.0271823	-0.59036
Gins2	2.96072	4.22712	6.46685	0.00120917	0.0271823	-0.592258
Hykk	-1.04946	10.9052	-6.45687	0.00121785	0.0272814	-0.600299
Pdk4	3.10027	9.96162	6.45643	0.00121824	0.0272814	-0.60066
Oxld1	-1.02379	6.61008	-6.45034	0.00122357	0.0273133	-0.605573
Gas2l3	3.17052	6.30203	6.44826	0.0012254	0.0273133	-0.607249
Angptl8	3.03909	10.4294	6.44613	0.00122728	0.0273133	-0.608973
Sgtb	-1.75642	5.9676	-6.44418	0.001229	0.0273133	-0.610548
Rad51ap1	3.69157	3.0031	6.44136	0.00123149	0.0273341	-0.612822
Eid2b	-1.36135	5.86789	-6.4351	0.00123705	0.0273795	-0.617891
Cd200r3	2.48995	1.24498	6.43379	0.00123821	0.0273795	-0.618948
Cxcl13	-3.68256	4.49597	-6.43056	0.00124109	0.0274087	-0.62156
Igfbp6	1.91124	6.37746	6.41476	0.00125531	0.0276687	-0.634365
Gfod2	-1.56826	7.56459	-6.40889	0.00126064	0.0276687	-0.639129
Plaur	2.90914	4.49962	6.40735	0.00126203	0.0276687	-0.640373
Smyd1	-1.65208	6.35261	-6.40635	0.00126294	0.0276687	-0.641187
Fstl3	1.43836	4.32956	6.40589	0.00126337	0.0276687	-0.641564
Igf2bp2	1.01954	6.30669	6.40531	0.0012639	0.0276687	-0.642037
Ifngr1	1.36237	9.24276	6.40162	0.00126727	0.0276734	-0.645032
Susd2	1.10799	6.7018	6.3905	0.0012775	0.0277334	-0.654075
Nr1d2	-1.32871	9.36667	-6.3905	0.0012775	0.0277334	-0.654077
Arhgap22	2.92841	4.99078	6.39005	0.00127791	0.0277334	-0.65444
Trpm5	-2.72467	1.47345	-6.38255	0.00128487	0.0278028	-0.660548
Fastkd1	-1.19105	8.37046	-6.38059	0.0012867	0.0278028	-0.662143
S100a11	2.43975	7.8308	6.37711	0.00128994	0.0278028	-0.664977
Aspg	-1.51977	11.1074	-6.37498	0.00129193	0.0278028	-0.666714
Cd34	2.62054	6.7047	6.3747	0.0012922	0.0278028	-0.666944
Aunip	3.50599	2.26243	6.3608	0.0013053	0.0280161	-0.678293
Ncapg	5.81253	4.30516	6.34855	0.00131697	0.028232	-0.688308
Has1	3.61482	2.29379	6.34492	0.00132045	0.0282721	-0.691275
Igsf21	-3.05538	2.45852	-6.34277	0.00132252	0.028282	-0.693041
Fam83d	3.94707	4.01186	6.33583	0.00132922	0.0283397	-0.698729
Tpm4	1.54155	9.38638	6.33496	0.00133006	0.0283397	-0.699438
Slc4a9	-1.98155	3.64367	-6.33177	0.00133316	0.0283475	-0.702058
Cyp4f13	-1.03384	9.86066	-6.32941	0.00133545	0.0283475	-0.703987
Ltbp3	1.98329	7.67064	6.31748	0.00134713	0.0284884	-0.71379
Sftpd	1.17339	4.18019	6.3147	0.00134987	0.0284884	-0.71607
Adgrg2	-1.51829	5.09389	-6.31464	0.00134992	0.0284884	-0.716118
Styk1	1.95207	1.25381	6.31454	0.00135002	0.0284884	-0.716201
Ccdc114	1.34699	3.75528	6.30524	0.00135923	0.0285518	-0.723852
H4c9	1.93932	4.58834	6.30494	0.00135953	0.0285518	-0.7241
Eif4ebp3	-2.96856	9.82726	-6.30256	0.0013619	0.0285674	-0.726062
Gabbr2	-1.0813	8.56314	-6.29177	0.0013727	0.0286468	-0.734951
Adamts5	2.58819	6.6828	6.29148	0.00137299	0.0286468	-0.735187
Aspdh	-1.14502	10.3982	-6.29091	0.00137357	0.0286468	-0.735658
Emc9	-1.03895	7.91067	-6.28561	0.00137891	0.0286468	-0.74003
Ccn5	2.91782	2.16752	6.28522	0.00137931	0.0286468	-0.740355
Asl	-1.82738	13.5503	-6.28327	0.00138128	0.0286468	-0.741965
Cda	-2.1295	7.22083	-6.28104	0.00138355	0.0286468	-0.743807
Siva1	-1.18045	5.76786	-6.2789	0.00138571	0.0286561	-0.74557
C130026I21Rik	1.81364	0.906819	6.27205	0.0013927	0.0286969	-0.751231
Cxcl1	2.69791	7.8982	6.27133	0.00139344	0.0286969	-0.751832
Fxyd7	-1.65071	3.24514	-6.25741	0.00140777	0.0289418	-0.763349
Kctd3	1.21167	8.68941	6.2528	0.00141255	0.0289608	-0.767165
Wdr62	1.11489	6.23521	6.23807	0.00142798	0.0292049	-0.779392
Gm21188	3.57196	1.78598	6.22766	0.00143899	0.029343	-0.788042
Vim	2.4312	10.0507	6.21236	0.00145537	0.0295741	-0.800787
Prr11	3.61293	5.13989	6.20822	0.00145983	0.0296069	-0.804236
Grm4	-2.00031	3.31027	-6.20571	0.00146254	0.0296069	-0.806326
Ppp1r3e	-1.00063	5.94323	-6.20359	0.00146484	0.0296069	-0.808094
Sapcd2	3.71081	2.51173	6.19853	0.00147035	0.0296069	-0.812324
Ugt3a1	-1.40185	9.62334	-6.19665	0.0014724	0.0296069	-0.813887
BC024139	-1.71779	6.06685	-6.19659	0.00147247	0.0296069	-0.813943
Tnfaip8l1	-1.20815	9.54829	-6.19504	0.00147417	0.0296069	-0.815239
Krt79	-2.15088	1.18655	-6.19333	0.00147603	0.0296069	-0.816664
Cx3cr1	3.31212	6.5622	6.19214	0.00147734	0.0296069	-0.817663
Plk3	3.13005	11.6059	6.1914	0.00147815	0.0296069	-0.818276
Lat2	2.44395	4.68731	6.1913	0.00147826	0.0296069	-0.818364
Mup8	-5.67946	4.53447	-6.19113	0.00147845	0.0296069	-0.818505
Lad1	-2.76619	6.89568	-6.18615	0.00148392	0.0296396	-0.822667
Frzb	1.66402	6.1728	6.17452	0.0014968	0.0298629	-0.832401
Ahsg	1.06318	17.47	6.1721	0.0014995	0.0298827	-0.834428
Grid2	-2.09811	2.62776	-6.16404	0.00150852	0.0300248	-0.84119
Foxq1	-1.65873	8.45239	-6.15966	0.00151346	0.0300586	-0.844867
Traip	2.01694	3.88361	6.15346	0.00152047	0.0301637	-0.850074
Slc16a13	-2.34933	5.10622	-6.13034	0.00154695	0.0305854	-0.869528
Phyhipl	-2.63693	4.26444	-6.12786	0.00154982	0.0306077	-0.871617
Mgat4c	-1.6538	0.938009	-6.11693	0.00156256	0.0307239	-0.88084
St14	1.24402	5.75167	6.10846	0.00157251	0.0307737	-0.88799
Loxl2	2.99174	7.12733	6.10686	0.0015744	0.0307737	-0.889344
Siglecf	3.38003	2.1764	6.10012	0.00158238	0.0308252	-0.895042
Prxl2b	-1.07713	6.72777	-6.08205	0.00160403	0.0309812	-0.910351
Slco4a1	-1.92621	2.32803	-6.07367	0.00161419	0.0309923	-0.91747
Chrna2	-1.42012	8.03675	-6.07108	0.00161734	0.0309923	-0.919668
Ndufa12	-1.23062	9.23729	-6.06312	0.00162708	0.0309923	-0.926436
Mboat1	1.46914	3.70293	6.06145	0.00162914	0.0309923	-0.927858
Gmds	1.95617	5.18217	6.05988	0.00163106	0.0309923	-0.929189
Ndc80	4.2955	3.67417	6.05738	0.00163415	0.0309923	-0.931318
Chtf18	2.7219	3.62294	6.05454	0.00163765	0.0309923	-0.933735
Fam151a	1.83835	0.919174	6.0543	0.00163795	0.0309923	-0.93394
Fbxo36	-1.4272	5.82078	-6.05232	0.00164041	0.0309923	-0.935627
Kiss1	-2.54282	3.68239	-6.05004	0.00164323	0.0309923	-0.937567
Igfals	-1.25852	9.8739	-6.04969	0.00164366	0.0309923	-0.937864
Sec22c	-1.20275	8.15932	-6.04964	0.00164373	0.0309923	-0.93791
Pheta1	-1.11751	7.16023	-6.0489	0.00164465	0.0309923	-0.938543
Acot1	-1.71273	10.7133	-6.04871	0.00164489	0.0309923	-0.938701
Tlr5	-2.21441	6.7271	-6.0444	0.00165026	0.0309923	-0.942378
Ska1	3.80258	2.55761	6.04394	0.00165083	0.0309923	-0.942768
Ufsp1	-1.73289	5.37385	-6.04121	0.00165425	0.0309923	-0.9451
Sirpb1c	3.97906	2.42036	6.03885	0.0016572	0.0309923	-0.947108
Ikbip	1.16543	6.06254	6.03819	0.00165803	0.0309923	-0.94767
Mgp	2.02788	6.00306	6.03699	0.00165954	0.0309923	-0.948696
Schip1	-1.67394	0.83697	-6.03481	0.00166227	0.0309923	-0.950555
Adamts1	2.67148	9.20852	6.03175	0.00166613	0.0309923	-0.953169
Mup3	-2.06087	15.5351	-6.03155	0.00166639	0.0309923	-0.953341
Crb2	2.41739	3.4166	6.02603	0.00167338	0.031064	-0.958063
H4c18	2.73155	1.36578	6.02424	0.00167565	0.031064	-0.959591
Bnip3l-ps	-1.12217	6.27141	-6.0236	0.00167646	0.031064	-0.960134
Sntg2	-1.83345	5.5497	-6.02012	0.00168089	0.0310647	-0.963112
Dzip1l	1.21379	4.74172	6.01677	0.00168518	0.0310647	-0.965981
Col6a1	2.85773	9.1236	6.01303	0.00168997	0.0310647	-0.96918
Aebp1	2.69085	7.68646	6.01177	0.00169159	0.0310647	-0.970263
Klra17	2.50094	1.6813	6.01087	0.00169274	0.0310647	-0.971031
Glipr1	2.97696	4.78221	6.01017	0.00169364	0.0310647	-0.971631
Nkd2	3.70498	2.89935	6.00967	0.00169428	0.0310647	-0.972056
Krt20	2.18485	1.09243	6.00908	0.00169505	0.0310647	-0.972564
Zc2hc1c	-1.08885	6.22714	-6.00696	0.00169778	0.0310823	-0.974381
Esyt3	2.65141	3.29351	6.0055	0.00169967	0.0310844	-0.975632
Wnt11	2.51862	1.69014	5.99323	0.00171562	0.0311685	-0.986163
Col6a2	3.10374	8.46399	5.99243	0.00171666	0.0311685	-0.986847
Ccdc80	3.79889	9.13129	5.9924	0.00171669	0.0311685	-0.98687
Adamts9	2.10928	6.56227	5.98492	0.00172651	0.0312614	-0.993301
Csad	-1.30418	11.8332	-5.98443	0.00172715	0.0312614	-0.993718
Dclk2	-1.25023	4.63416	-5.98302	0.00172901	0.0312629	-0.994931
Rad51	3.1589	5.00339	5.97955	0.0017336	0.031305	-0.997919
Slc44a3	1.31005	7.05303	5.97848	0.00173501	0.031305	-0.998836
Slc35d3	-1.92249	1.27152	-5.97691	0.00173709	0.031305	-1.00019
Nat2	-1.00888	7.84107	-5.97574	0.00173864	0.031305	-1.00119
Farp2	-1.41209	8.68314	-5.97452	0.00174026	0.031305	-1.00224
Aass	-1.49509	12.7036	-5.969	0.00174762	0.0314052	-1.007
Lyrm1	-1.04869	5.51336	-5.96009	0.00175955	0.031528	-1.01468
Sgk1	1.73585	9.85352	5.95756	0.00176296	0.031528	-1.01686
Zbed5	-1.44416	6.98314	-5.95573	0.00176543	0.031528	-1.01844
Mdm1	1.67907	4.7218	5.95456	0.00176702	0.031528	-1.01945
Zfp3	-1.19181	5.14603	-5.94992	0.0017733	0.0315759	-1.02345
Ptgis	2.8692	5.82802	5.94679	0.00177756	0.0316197	-1.02616
Il33	1.16642	5.79825	5.9449	0.00178013	0.0316334	-1.02779
Itgbl1	2.8052	4.52529	5.93994	0.00178692	0.0317218	-1.03208
Rhobtb3	-1.05969	6.65276	-5.93005	0.00180053	0.0318811	-1.04064
Mn1	-1.40991	7.81331	-5.92827	0.001803	0.0318811	-1.04219
Ngp	4.01361	2.94707	5.92816	0.00180315	0.0318811	-1.04228
Grin3a	-2.88557	2.35055	-5.92003	0.00181445	0.03201	-1.04933
Kbtbd8	2.65721	6.05067	5.91701	0.00181867	0.03201	-1.05194
Foxp3	2.16426	1.35991	5.91638	0.00181956	0.03201	-1.05249
Ets2	2.53476	10.3268	5.90729	0.00183233	0.0321418	-1.06038
Cyp4a32	-1.33613	10.2232	-5.90289	0.00183855	0.0321829	-1.06421
Lix1l	1.08934	6.90762	5.89907	0.00184397	0.0322456	-1.06753
Srpx	3.00282	3.8906	5.89521	0.00184947	0.0322775	-1.07089
Crip1	2.23404	6.79506	5.89179	0.00185436	0.0323307	-1.07386
Capn8	-2.3644	3.93494	-5.88542	0.0018635	0.0324257	-1.07941
Tedc2	-1.24565	10.8207	-5.88176	0.00186877	0.0324852	-1.0826
Ndufs7	-1.10911	9.70122	-5.87537	0.00187804	0.0325683	-1.08818
Chka	2.53235	11.6045	5.87443	0.00187941	0.0325683	-1.089
Cyp2a22	3.47646	7.20415	5.86947	0.00188663	0.0325683	-1.09333
Itga6	2.37179	6.69797	5.86912	0.00188714	0.0325683	-1.09363
Peli3	-1.25189	6.03906	-5.86761	0.00188935	0.0325683	-1.09495
Myrip	-2.78494	3.18043	-5.86067	0.00189953	0.0326056	-1.10102
Wnt10a	1.91179	0.955894	5.85991	0.00190065	0.0326056	-1.10168
Abcb1a	1.48285	6.96384	5.85779	0.00190377	0.0326056	-1.10353
Tefm	-1.2947	7.16698	-5.85686	0.00190515	0.0326056	-1.10435
Gm13194	-1.78862	5.16293	-5.85579	0.00190673	0.0326056	-1.10528
Mmp2	3.95921	7.80418	5.85543	0.00190727	0.0326056	-1.1056
Crtap	1.27371	7.52616	5.84836	0.00191776	0.0327213	-1.11179
Fam47e	-1.77019	6.76253	-5.84598	0.0019213	0.0327244	-1.11387
Exo1	3.32218	2.3697	5.84573	0.00192168	0.0327244	-1.11409
Plat	3.27635	6.27202	5.84216	0.00192701	0.0327834	-1.11722
Cdca7l	2.15594	3.61404	5.83535	0.00193724	0.0328898	-1.12319
Itgax	3.11279	6.30573	5.83426	0.00193888	0.0328898	-1.12415
Fam229b	1.12075	2.69992	5.83098	0.00194383	0.0328995	-1.12703
AU022252	-1.01162	10.0812	-5.83083	0.00194406	0.0328995	-1.12716
Nbl1	2.26835	5.77502	5.83011	0.00194516	0.0328995	-1.1278
Mylpf	-1.18798	3.629	-5.82723	0.00194952	0.0328995	-1.13032
Amigo1	-1.42487	6.28921	-5.82597	0.00195143	0.0328995	-1.13143
Urad	-1.03906	8.86173	-5.82283	0.00195621	0.0328995	-1.13419
Cfap44	4.5868	3.94702	5.82224	0.00195711	0.0328995	-1.13471
Nfe2l2	1.61332	10.9365	5.81784	0.00196383	0.0329312	-1.13858
Lrrc36	1.46759	0.733796	5.81309	0.00197112	0.033022	-1.14276
Tmsb10	1.94633	8.90226	5.80491	0.00198374	0.03317	-1.14996
Foxa2	-1.61108	8.53247	-5.8034	0.00198609	0.0331777	-1.15129
9430038I01Rik	-1.25097	6.23498	-5.7847	0.00201533	0.0335649	-1.16779
Vmo1	-1.56901	5.86446	-5.78216	0.00201934	0.0335649	-1.17003
Igfbp5	2.16913	9.30028	5.77028	0.00203825	0.0337918	-1.18055
Dnajc10	1.00628	9.30703	5.76845	0.00204117	0.0338083	-1.18216
Trem1	1.88898	0.94449	5.76536	0.00204613	0.0338423	-1.1849
Cand2	2.89362	4.00556	5.76265	0.00205049	0.0338423	-1.18731
Synpo2	1.78043	4.53099	5.76065	0.00205371	0.0338423	-1.18908
Rbbp8	1.21343	7.81056	5.75946	0.00205562	0.0338423	-1.19013
Cst9	1.9365	0.96825	5.75752	0.00205876	0.0338423	-1.19185
Tmem8b	-1.25199	5.6816	-5.7564	0.00206057	0.0338423	-1.19284
Uhrf1	3.24984	4.43096	5.7543	0.00206398	0.0338667	-1.19471
Gm12693	-1.56351	3.70117	-5.74656	0.00207657	0.0339931	-1.20157
Clvs2	-1.97287	1.29671	-5.74468	0.00207966	0.0339931	-1.20325
Slc22a4	-2.40349	4.87022	-5.74403	0.00208072	0.0339931	-1.20383
C1qtnf3	-1.92704	1.78324	-5.74367	0.00208131	0.0339931	-1.20415
Ptk7	2.39442	5.73258	5.74113	0.00208549	0.0340287	-1.20641
Fancf	-1.04194	5.84407	-5.73548	0.00209478	0.0340718	-1.21143
Rgl3	-1.07374	8.93189	-5.73188	0.00210073	0.0340718	-1.21463
Adrb3	-1.21092	6.50583	-5.72022	0.00212016	0.0342547	-1.22502
Tmem216	-1.1503	5.58795	-5.71867	0.00212275	0.0342547	-1.2264
Slc39a11	1.04981	9.01654	5.7148	0.00212925	0.034328	-1.22985
Ptgfrn	2.0379	7.50705	5.70622	0.00214375	0.0344622	-1.23751
Capn11	3.25247	2.82122	5.70523	0.00214543	0.0344622	-1.23839
Nop58	1.0803	8.95715	5.70354	0.0021483	0.0344769	-1.23991
Ap1m2	1.28079	3.53966	5.70135	0.00215202	0.0344836	-1.24186
Cldn23	2.49434	1.73355	5.70033	0.00215376	0.0344836	-1.24277
Bhlha15	5.80817	4.0614	5.6989	0.0021562	0.0344836	-1.24405
Ms4a7	3.9128	5.30822	5.69743	0.00215872	0.0344864	-1.24537
Cib3	-2.25053	7.17973	-5.69391	0.00216475	0.0344957	-1.24852
Vwa3b	-1.33429	5.12933	-5.69165	0.00216863	0.0345146	-1.25054
Aldh1a2	1.94322	4.35401	5.69067	0.00217031	0.0345146	-1.25141
Cbx2	-1.58377	7.16052	-5.68835	0.0021743	0.0345468	-1.25349
Zfp273	-1.47816	5.25358	-5.68457	0.00218084	0.0346193	-1.25688
Hhip	-4.0744	4.0223	-5.67942	0.00218978	0.034698	-1.26149
Sgce	1.32415	7.64237	5.67619	0.0021954	0.034698	-1.26439
Hs3st4	-2.32111	2.2025	-5.67603	0.00219568	0.034698	-1.26453
Pcbd2	-1.0535	7.6226	-5.6746	0.00219818	0.0347063	-1.26582
Ino80b	-1.06354	7.70951	-5.67	0.00220623	0.0347553	-1.26995
Vill	2.27943	5.97962	5.66969	0.00220678	0.0347553	-1.27022
LOC118568094	-1.15171	5.49266	-5.66943	0.00220722	0.0347553	-1.27045
Mmp13	2.66195	3.29878	5.66615	0.00221299	0.0347724	-1.2734
Caprin2	1.86362	4.96685	5.66612	0.00221304	0.0347724	-1.27342
Tram1l1	-2.09081	1.44373	-5.6608	0.00222244	0.0348387	-1.27821
Sgo1	3.5646	3.90649	5.65915	0.00222535	0.0348463	-1.27969
Epc1	1.02795	8.75386	5.6579	0.00222756	0.0348463	-1.28081
Izumo4	-1.35558	6.71491	-5.6551	0.00223255	0.0348463	-1.28333
Mgll	-1.22776	11.9554	-5.65457	0.00223349	0.0348463	-1.28381
Nrn1	1.01688	11.509	5.65273	0.00223676	0.0348463	-1.28546
Tbx3	-2.09656	8.95699	-5.6527	0.00223681	0.0348463	-1.28549
Acta1	-1.31881	0.992739	-5.64807	0.0022451	0.0349109	-1.28966
Hid1	1.77071	7.12382	5.64704	0.00224693	0.0349109	-1.29058
Chst2	-1.05882	6.07718	-5.64477	0.002251	0.0349406	-1.29263
Kctd21	-1.11534	7.64034	-5.64376	0.00225282	0.0349406	-1.29354
Smtn	1.75822	7.65613	5.6413	0.00225725	0.0349784	-1.29576
B3gnt9	2.47943	4.82219	5.63586	0.00226707	0.0350996	-1.30066
Cyp4a14	-1.887	15.4828	-5.63272	0.00227277	0.0351055	-1.3035
Pdgfrl	1.09598	4.81942	5.63235	0.00227345	0.0351055	-1.30383
Wfdc3	3.95577	3.30905	5.62509	0.00228668	0.0352478	-1.31039
Col6a3	3.51723	9.57678	5.62169	0.00229291	0.0353128	-1.31346
Gdf15	3.5213	9.56438	5.61308	0.00230878	0.0354949	-1.32124
Notch3	1.23256	5.82215	5.60573	0.00232242	0.0355656	-1.3279
Syde2	-1.27934	6.90899	-5.60565	0.00232257	0.0355656	-1.32797
Plch2	-2.63175	3.50027	-5.60488	0.002324	0.0355656	-1.32867
Gabrb3	-2.61698	5.06401	-5.60406	0.00232553	0.0355656	-1.32941
Pygb	1.90655	8.2467	5.60037	0.00233243	0.0356091	-1.33275
Tmem74	-1.5661	1.11638	-5.59318	0.00234593	0.035753	-1.33927
Pik3cg	1.7651	4.99823	5.58541	0.00236063	0.0358836	-1.34632
Gm33851	-1.15833	1.6861	-5.57852	0.00237375	0.0360088	-1.35259
Ocel1	-1.44415	6.1777	-5.57741	0.00237587	0.0360088	-1.3536
Zkscan7	-1.0548	7.86139	-5.57678	0.00237707	0.0360088	-1.35416
Afp	4.23477	5.17722	5.56531	0.00239916	0.0362521	-1.36461
Gpr141	2.25467	2.66058	5.56466	0.00240041	0.0362521	-1.3652
Tes	2.32655	6.31095	5.56112	0.00240727	0.0362521	-1.36842
Exoc4	1.02383	8.79582	5.55986	0.00240973	0.0362521	-1.36957
Ttc22	2.29084	1.90958	5.55903	0.00241135	0.0362521	-1.37033
Fmn1	2.12628	6.85667	5.5559	0.00241744	0.036276	-1.37318
Gdpgp1	-1.31687	6.14443	-5.5548	0.00241959	0.0362773	-1.37419
Neto1	-2.68441	3.06452	-5.55046	0.00242809	0.0363644	-1.37815
Fchsd1	1.09538	6.06306	5.54467	0.00243948	0.0363957	-1.38343
Clec4b1	2.22393	2.30695	5.54335	0.0024421	0.0363957	-1.38464
Rps23rg1	2.03941	4.71413	5.54302	0.00244275	0.0363957	-1.38495
Lysmd1	-1.07703	6.45571	-5.54084	0.00244704	0.0363957	-1.38693
Wee1	1.82449	7.23747	5.54066	0.00244741	0.0363957	-1.3871
Unc5b	1.72224	7.954	5.53562	0.0024574	0.0364399	-1.3917
Csrp1	1.84578	8.69966	5.53444	0.00245976	0.0364399	-1.39278
Slc6a8	1.19713	8.28155	5.53353	0.00246157	0.0364399	-1.39362
Cenpt	1.27738	6.06404	5.5325	0.00246364	0.0364399	-1.39456
Spty2d1	1.15624	9.18886	5.53095	0.00246672	0.0364399	-1.39598
S100a6	2.1943	6.17662	5.52951	0.00246961	0.0364399	-1.3973
Cenpe	5.9238	5.30706	5.5271	0.00247444	0.0364399	-1.3995
Gpbar1	2.18711	1.09355	5.52643	0.00247578	0.0364399	-1.40011
Cbln1	-2.87251	3.22422	-5.52626	0.00247612	0.0364399	-1.40027
Pakap	1.49585	8.74681	5.52305	0.00248257	0.0364399	-1.40321
Adamts10	1.07501	7.98363	5.52101	0.00248669	0.0364399	-1.40508
Mcub	3.20591	2.53705	5.52069	0.00248733	0.0364399	-1.40537
Lepr	-1.68295	8.47348	-5.52045	0.00248783	0.0364399	-1.4056
Cyp2c69	-5.52255	3.77498	-5.51876	0.00249122	0.0364399	-1.40714
Acot2	1.25686	9.58396	5.51773	0.00249331	0.0364399	-1.40809
Gpc2	2.0693	2.84829	5.51638	0.00249604	0.0364399	-1.40932
Plxna4	2.12788	7.52373	5.51448	0.00249991	0.0364399	-1.41107
Stx1b	-2.07814	7.13896	-5.51359	0.00250171	0.0364399	-1.41189
Gpr27	-2.83302	1.92595	-5.51134	0.00250629	0.0364399	-1.41395
Lrrc1	1.61698	4.96294	5.51058	0.00250783	0.0364399	-1.41465
Clmp	1.6933	6.53482	5.50682	0.00251552	0.0364399	-1.4181
Adssl1	-1.1327	8.17226	-5.50681	0.00251553	0.0364399	-1.41811
Pgd	1.28553	9.49085	5.50241	0.00252454	0.0365102	-1.42215
Fblim1	3.21787	6.54481	5.49658	0.00253655	0.0366537	-1.42751
Pclaf	3.30766	3.53211	5.49336	0.00254322	0.0366596	-1.43047
Aldh18a1	1.86098	6.19777	5.49002	0.00255015	0.0367292	-1.43355
B3gnt7	2.71715	2.3544	5.48174	0.00256741	0.0369174	-1.44117
Tagap	2.40891	4.22179	5.4789	0.00257337	0.0369616	-1.44379
Tuba1b	1.77124	9.21379	5.47827	0.0025747	0.0369616	-1.44437
Tlr12	-2.13314	7.18932	-5.47021	0.00259171	0.037145	-1.45181
Prickle1	-1.07014	6.22404	-5.46655	0.00259947	0.0371712	-1.45518
Ntn3	-1.44714	6.27808	-5.46503	0.0026027	0.0371712	-1.45659
Smox	1.30382	6.95722	5.46356	0.00260583	0.0371712	-1.45795
Msln	3.3031	6.83805	5.46201	0.00260913	0.0371823	-1.45938
Tspyl5	-2.13577	4.04983	-5.45747	0.00261885	0.0372595	-1.46358
Ncan	-2.90963	4.06598	-5.45263	0.00262925	0.0373381	-1.46806
Lrrn4	3.84752	4.81688	5.45195	0.0026307	0.0373381	-1.46868
Jpt1	1.10942	8.20367	5.44946	0.00263607	0.0373539	-1.47098
Cep85l	1.19253	9.78561	5.44489	0.00264598	0.0374339	-1.47522
Gm5617	-1.23539	7.173	-5.44359	0.00264879	0.0374435	-1.47642
Prr15l	1.53566	4.89126	5.44196	0.00265234	0.0374635	-1.47793
Olfml2b	1.99342	4.25169	5.44003	0.00265654	0.0374736	-1.47972
Tcf21	2.45791	6.8101	5.43074	0.00267689	0.0377013	-1.48834
Lama3	-1.02525	6.39154	-5.4298	0.00267895	0.0377013	-1.48921
Col15a1	2.42333	7.66714	5.42907	0.00268055	0.0377013	-1.48988
Plekhs1	2.17484	3.32019	5.42741	0.00268421	0.0377013	-1.49142
Epcam	1.52959	6.89407	5.42331	0.00269329	0.0377243	-1.49524
Adam8	5.06263	5.5805	5.41741	0.00270637	0.0378612	-1.50072
Igfbp7	1.76954	10.9753	5.41094	0.00272084	0.0379883	-1.50674
Depdc1b	3.497	2.79536	5.41032	0.00272222	0.0379883	-1.50731
Dipk1a	-1.05969	7.39773	-5.40948	0.00272411	0.0379883	-1.5081
Vstm2b	-1.9334	1.38809	-5.40273	0.00273931	0.0381254	-1.51438
Abcc5	1.11932	7.66462	5.4016	0.00274186	0.0381254	-1.51543
Cep192	1.84719	7.01403	5.39975	0.00274606	0.0381254	-1.51716
Nudt7	-2.32693	10.4668	-5.39853	0.00274883	0.0381254	-1.5183
Scml2	2.18549	1.8569	5.39802	0.00274998	0.0381254	-1.51877
Lgals1	2.13772	8.77852	5.39423	0.00275859	0.0381539	-1.52231
Cyp46a1	-2.2581	5.43275	-5.38515	0.00277937	0.0382266	-1.53079
Septin11	1.16858	8.55191	5.38321	0.00278383	0.0382266	-1.5326
Cthrc1	2.54198	2.21126	5.38109	0.00278871	0.0382266	-1.53458
Stmn1	2.30709	8.71872	5.38092	0.0027891	0.0382266	-1.53474
Ssc5d	3.22033	4.60861	5.37795	0.00279596	0.0382701	-1.53751
Cmya5	2.69792	3.0011	5.37696	0.00279827	0.0382701	-1.53844
Tmem71	1.05827	5.83628	5.37672	0.00279882	0.0382701	-1.53866
Nell1	-2.96169	2.49973	-5.37256	0.00280847	0.0383296	-1.54255
Pik3r1	1.14201	10.3004	5.36865	0.00281759	0.0383493	-1.54622
Gipc2	3.41354	3.01941	5.3685	0.00281793	0.0383493	-1.54635
Slc7a10	-2.89513	2.26728	-5.36554	0.00282486	0.0383574	-1.54913
Map3k21	-1.03548	7.38723	-5.36309	0.00283061	0.038376	-1.55142
Cdh3	3.04004	5.22458	5.36119	0.00283507	0.0383876	-1.55321
Tmem102	-1.37635	7.57414	-5.35936	0.00283937	0.0383876	-1.55492
Plin5	-1.11252	10.6845	-5.35901	0.0028402	0.0383876	-1.55525
Clec7a	2.99878	8.00028	5.35298	0.00285445	0.0384913	-1.5609
Clec5a	3.08238	2.47529	5.35065	0.00285998	0.038495	-1.56309
Sulf1	2.47869	6.18184	5.35012	0.00286123	0.038495	-1.56358
Orm2	3.25341	8.31161	5.34969	0.00286227	0.038495	-1.56399
Itm2c	1.25508	9.805	5.34917	0.0028635	0.038495	-1.56448
Rgs10	1.59749	5.85401	5.3473	0.00286795	0.0385253	-1.56623
Il12b	1.47604	0.738019	5.34036	0.00288455	0.0386891	-1.57275
Dpep2	3.95166	3.36772	5.33626	0.00289441	0.0387621	-1.57661
Ifrd1	3.17178	9.68669	5.33374	0.00290048	0.0388138	-1.57898
Bco2	-1.17675	8.00082	-5.32695	0.00291694	0.0389437	-1.58537
Cyp4a31	1.77675	11.3597	5.32608	0.00291906	0.0389437	-1.58619
Lhfp	1.81294	8.49357	5.32187	0.00292932	0.0390105	-1.59016
Fam83b	1.51454	3.26084	5.3213	0.0029307	0.0390105	-1.59069
Hebp2	2.23629	4.65684	5.32015	0.00293352	0.0390105	-1.59178
Gltp	1.58531	7.2498	5.3135	0.00294985	0.0390105	-1.59805
Ms4a14	3.74897	3.12995	5.31216	0.00295314	0.0390105	-1.59931
Rad54b	2.57601	4.26608	5.31189	0.00295382	0.0390105	-1.59957
Akip1	-1.17722	8.1657	-5.31152	0.00295473	0.0390105	-1.59992
Arsi	2.53178	1.75227	5.31132	0.00295522	0.0390105	-1.60011
Kcnk2	-1.10423	2.84988	-5.31044	0.0029574	0.0390105	-1.60094
Jph2	4.0248	2.66872	5.30215	0.00297795	0.0391316	-1.60876
Anxa3	1.8456	7.25204	5.30169	0.00297909	0.0391316	-1.6092
Fbxo41	-3.21056	3.10603	-5.30047	0.00298214	0.0391316	-1.61035
Ccnb1-ps	1.93157	0.965787	5.30046	0.00298218	0.0391316	-1.61037
Disp2	-2.22747	6.51124	-5.29616	0.00299292	0.0391847	-1.61443
Akap17b	-1.00599	6.29173	-5.28967	0.00300922	0.0392518	-1.62057
Thbs1	3.73565	6.71873	5.28874	0.00301156	0.0392532	-1.62145
Fn3k	-1.88136	6.96322	-5.28621	0.00301796	0.0392855	-1.62384
Plod2	3.34502	4.97626	5.28336	0.00302518	0.0393231	-1.62655
Cyp2a4	4.29318	7.38552	5.2818	0.00302915	0.0393364	-1.62803
Ccr2	2.4718	6.13273	5.27125	0.00305607	0.0394368	-1.63802
Slc15a5	-2.73376	4.79547	-5.27122	0.00305617	0.0394368	-1.63806
Dpt	2.5132	8.10393	5.26911	0.00306159	0.0394368	-1.64006
Car6	1.59042	0.79521	5.26343	0.00307624	0.0395512	-1.64546
Ndrg1	1.88746	10.031	5.26333	0.00307649	0.0395512	-1.64555
Zfp354a	-1.39043	6.16562	-5.26123	0.00308194	0.0395512	-1.64755
Cyp2b10	4.30153	7.20884	5.2606	0.00308356	0.0395512	-1.64814
Ttbk1	-2.58974	4.51691	-5.26044	0.00308399	0.0395512	-1.6483
Upk3b	3.23122	6.78429	5.25598	0.00309559	0.0396131	-1.65254
Bcl2a1b	2.99608	5.08996	5.25265	0.00310427	0.0396953	-1.65571
Shld1	-1.27294	6.08276	-5.24773	0.00311715	0.0397782	-1.66039
Brip1	1.27779	5.60114	5.24672	0.00311982	0.0397782	-1.66135
Xirp1	-1.33038	1.88323	-5.24492	0.00312454	0.0397807	-1.66306
Lbh	2.15582	8.23629	5.23928	0.00313945	0.0398838	-1.66844
Slc44a2	1.22206	8.00495	5.23491	0.00315103	0.0399731	-1.6726
Tmem42	-1.07476	6.31893	-5.2284	0.00316842	0.0401554	-1.67882
Ptgr1	2.53152	6.13927	5.22782	0.00316999	0.0401554	-1.67938
Epb41l4a	1.48611	4.43565	5.22682	0.00317266	0.0401603	-1.68033
Ppic	2.72276	6.94778	5.21565	0.00320277	0.0405123	-1.69101
Zgrf1	1.72834	3.81969	5.21476	0.00320518	0.0405136	-1.69186
Nedd9	2.75594	8.15821	5.2125	0.00321131	0.0405405	-1.69402
Tpm1	1.41505	9.75068	5.21228	0.00321193	0.0405405	-1.69423
Cckbr	-2.22745	1.84539	-5.20964	0.0032191	0.0405727	-1.69676
Cyp2c37	-1.53615	11.7851	-5.20855	0.00322208	0.0405811	-1.6978
Grhl1	2.03114	6.35733	5.20653	0.0032276	0.0406192	-1.69974
Ppp1r15a	1.71867	9.61686	5.20575	0.00322973	0.0406192	-1.70048
Tmem179	-2.81882	3.05211	-5.20465	0.00323274	0.040628	-1.70153
Prrx1	2.33912	4.70825	5.20154	0.0032413	0.0406968	-1.70452
Fbn1	3.28693	7.80167	5.20097	0.00324285	0.0406968	-1.70506
Serpinb8	2.32515	7.11082	5.1967	0.00325462	0.0407566	-1.70916
Il10rb	1.29184	7.77522	5.1908	0.00327097	0.0407632	-1.71482
Sstr1	-2.31923	1.27072	-5.18986	0.00327358	0.0407632	-1.71572
Aifm3	-1.62177	6.38299	-5.18705	0.00328141	0.0407632	-1.71842
Lrrtm4	-2.72856	1.69761	-5.18697	0.00328165	0.0407632	-1.7185
Mtmr7	-1.51919	5.74075	-5.18649	0.00328297	0.0407632	-1.71896
Gde1	-1.42286	9.641	-5.18369	0.00329081	0.0408316	-1.72165
Fam221a	-2.37357	2.22872	-5.17967	0.00330207	0.0408977	-1.72551
Gstm1	1.14235	15.0431	5.17929	0.00330312	0.0408977	-1.72587
Slc26a10	1.61613	5.84865	5.1762	0.00331183	0.0409491	-1.72885
Col4a2	2.63269	10.0409	5.17616	0.00331194	0.0409491	-1.72888
Ctsb	1.12561	13.5824	5.17276	0.00332156	0.0410127	-1.73216
Rasl11a	2.26891	4.30131	5.17021	0.00332877	0.0410127	-1.73461
Lims1	1.04189	8.52828	5.16623	0.00334007	0.0410965	-1.73844
Trps1	1.55982	4.49924	5.16358	0.00334764	0.0411235	-1.741
Samd4	1.50649	7.38019	5.16046	0.00335656	0.041153	-1.74401
Lig1	1.75286	6.75824	5.15914	0.00336033	0.0411705	-1.74528
Ccdc39	1.38399	3.11875	5.15346	0.00337668	0.0411969	-1.75076
Ppargc1b	-1.67085	7.34443	-5.15251	0.0033794	0.0411969	-1.75167
Zcchc3	1.18563	4.50788	5.15206	0.00338072	0.0411969	-1.75211
Ifi27l2b	2.68434	8.20665	5.14958	0.00338786	0.0411969	-1.7545
H2-M5	1.33243	0.666214	5.14846	0.00339113	0.0411969	-1.75559
Myl1	1.33243	0.666214	5.14846	0.00339113	0.0411969	-1.75559
C6	-1.45284	11.7257	-5.14842	0.00339124	0.0411969	-1.75562
Dsn1	1.95328	4.98524	5.14389	0.0034044	0.0412298	-1.76
Osr1	2.8379	1.69673	5.14365	0.00340509	0.0412298	-1.76023
Col5a1	2.49871	8.84957	5.14059	0.00341403	0.0413095	-1.76319
Mapk8ip2	-2.7686	4.52659	-5.13925	0.00341794	0.0413107	-1.76449
Sema3c	1.26904	6.20518	5.13608	0.00342723	0.0413672	-1.76756
Cd101	2.20283	2.01863	5.13373	0.00343413	0.0413672	-1.76983
Hells	1.73028	5.371	5.13368	0.00343428	0.0413672	-1.76988
Nlrp1b	1.74897	4.39301	5.13333	0.00343529	0.0413672	-1.77021
Pmepa1	1.32385	6.66609	5.13239	0.00343806	0.0413722	-1.77112
Tppp	-1.56702	7.73841	-5.13143	0.0034409	0.0413765	-1.77205
C1qtnf6	2.41901	5.84864	5.12859	0.00344929	0.0413765	-1.77481
H1f10	2.5773	4.46356	5.12769	0.00345195	0.0413765	-1.77568
Vwa3a	2.49751	3.13794	5.1248	0.00346049	0.0413832	-1.77847
Ugt1a7c	3.41726	2.75549	5.12226	0.00346804	0.0413832	-1.78093
Ttc7b	-1.47048	8.37836	-5.12176	0.00346953	0.0413832	-1.78142
Anxa8	3.98401	3.69047	5.11686	0.00348414	0.0414794	-1.78617
Cfap69	1.53184	3.89552	5.11585	0.00348718	0.0414794	-1.78715
Nap1l2	-3.30645	3.37881	-5.1135	0.00349422	0.0414794	-1.78943
Krt17	2.2902	1.1451	5.10676	0.0035145	0.0416253	-1.79597
Mdm2	1.16188	9.89186	5.10627	0.003516	0.0416253	-1.79645
Prss23	1.15841	7.31838	5.10004	0.00353486	0.0417179	-1.8025
Lama5	1.52901	7.8475	5.09861	0.00353922	0.0417179	-1.80389
Mrc2	3.13177	7.09295	5.09597	0.00354729	0.0417179	-1.80647
Rock2	1.02802	9.65797	5.09388	0.00355367	0.0417179	-1.8085
Tenm3	-1.856	8.13112	-5.09008	0.0035653	0.0417677	-1.81219
Cd14	2.38326	7.25148	5.08983	0.00356609	0.0417677	-1.81244
Slamf9	2.29057	4.518	5.08834	0.00357065	0.0417933	-1.81389
Gli2	1.72394	2.62688	5.0827	0.00358808	0.0418941	-1.81939
Gm10037	-2.12863	2.39347	-5.08041	0.00359516	0.0419404	-1.82162
Ezh2	1.1929	7.04144	5.0764	0.00360762	0.0420299	-1.82553
H2bc9	1.68629	1.12093	5.07169	0.00362234	0.0420981	-1.83013
Klrd1	1.24014	3.29173	5.07145	0.00362307	0.0420981	-1.83036
Ppp1r10	2.29464	9.21761	5.06114	0.00365551	0.0423632	-1.84043
Boc	1.47823	4.98387	5.06114	0.00365553	0.0423632	-1.84044
Dusp28	-1.37214	6.85403	-5.05165	0.00368567	0.0425275	-1.84972
Hint2	-1.30886	9.28954	-5.05116	0.00368723	0.0425275	-1.85019
Fanci	4.03976	3.71835	5.05074	0.00368859	0.0425275	-1.85061
Col8a1	2.73534	5.3381	5.05058	0.00368909	0.0425275	-1.85076
Selenoh	1.46653	6.6881	5.04743	0.00369917	0.0425878	-1.85385
Fdxacb1	-1.1685	6.35009	-5.04605	0.00370361	0.042611	-1.8552
Nck2	1.36337	6.78781	5.0447	0.00370795	0.0426295	-1.85652
Tmem38a	-1.10674	6.16251	-5.04404	0.00371008	0.0426295	-1.85717
6430571L13Rik	-1.224	4.21771	-5.04321	0.00371274	0.0426321	-1.85798
Slc6a5	-1.90915	2.19568	-5.03944	0.0037249	0.042688	-1.86168
Ntf5	2.68418	1.34209	5.03727	0.00373192	0.0427127	-1.86381
Rrm1	1.14344	8.1517	5.03567	0.00373711	0.0427443	-1.86538
Ptger3	3.25424	2.78443	5.03429	0.00374161	0.0427678	-1.86674
Bgn	1.87223	11.8276	5.03191	0.00374935	0.0428284	-1.86907
Rcn3	1.71016	7.33007	5.02811	0.00376173	0.0429419	-1.8728
Mastl	4.62141	4.36002	5.02634	0.00376754	0.0429524	-1.87454
Gclc	1.19042	12.8431	5.02558	0.00377002	0.0429528	-1.87529
Maff	3.15173	7.6703	5.02355	0.00377668	0.0429999	-1.87728
Sertad3	-1.4662	6.17778	-5.02283	0.00377905	0.0429999	-1.87799
Map9	-2.15427	4.18911	-5.01966	0.00378947	0.0430104	-1.8811
Errfi1	1.095	14.8396	5.01913	0.00379122	0.0430104	-1.88162
Tubb2a	1.76026	11.598	5.01883	0.00379223	0.0430104	-1.88192
Pqlc3	2.95608	3.88691	5.01764	0.00379615	0.0430271	-1.88309
Srpx2	1.41077	6.16459	5.01607	0.00380136	0.0430539	-1.88464
Pdlim3	2.08322	2.85198	5.01544	0.00380342	0.0430539	-1.88525
Ly6d	3.51958	7.58251	5.01008	0.00382123	0.0431998	-1.89053
Trpt1	-1.07709	5.73824	-5.00424	0.00384075	0.0433368	-1.89629
Lyz2	2.9146	11.0841	5.00147	0.00385002	0.043369	-1.89901
Itgb5	1.10186	10.7962	5.00125	0.00385076	0.043369	-1.89923
Spink1	3.89989	2.7999	4.99821	0.00386101	0.0433931	-1.90223
Ehd2	1.58638	7.43989	4.9974	0.00386374	0.0433931	-1.90303
Prima1	-1.32891	1.79445	-4.99721	0.00386438	0.0433931	-1.90322
Zfp97	-1.04876	5.87126	-4.99586	0.00386894	0.0433931	-1.90455
Fgf1	-1.05149	10.8864	-4.99579	0.00386916	0.0433931	-1.90462
Clec4d	3.96615	2.75216	4.99515	0.00387134	0.0433931	-1.90525
Cxcr4	3.29092	5.14573	4.98376	0.00391007	0.0435888	-1.9165
Prom1	1.70883	6.26095	4.9837	0.00391026	0.0435888	-1.91656
Eva1a	-1.09184	9.94482	-4.98197	0.00391617	0.0436182	-1.91827
Lrit1	-1.90919	6.20869	-4.98148	0.00391786	0.0436182	-1.91875
Psat1	2.19851	6.63229	4.97461	0.00394148	0.0437168	-1.92555
Cyp2c67	-1.72922	11.3566	-4.96964	0.00395868	0.0438779	-1.93047
Col4a1	2.51575	10.6785	4.96713	0.00396742	0.0438845	-1.93296
Tgm1	-1.48651	6.97429	-4.96588	0.00397178	0.0438845	-1.9342
Tmem189	-1.66638	8.08019	-4.95888	0.00399623	0.0441132	-1.94113
Soga3	-2.54089	2.31238	-4.95852	0.0039975	0.0441132	-1.94149
Pdzph1	-1.76717	0.883583	-4.95464	0.00401115	0.0441529	-1.94535
Inhba	1.1039	7.61931	4.95244	0.00401891	0.0441828	-1.94753
Aqp5	1.67003	0.835014	4.95143	0.00402248	0.0441945	-1.94853
Pkp1	1.33634	3.41059	4.94889	0.00403147	0.0442379	-1.95105
Tnfsf13	2.4549	1.50523	4.94655	0.00403976	0.0442803	-1.95337
S100a4	2.81299	3.75801	4.94638	0.00404038	0.0442803	-1.95355
Rcan2	-1.64043	6.68739	-4.94313	0.00405192	0.0443773	-1.95677
Ltbp2	4.82848	7.19698	4.94211	0.00405557	0.0443773	-1.95779
Osgin1	1.04942	12.294	4.94161	0.00405735	0.0443773	-1.95829
S100b	-3.00005	3.94287	-4.93916	0.00406613	0.0443773	-1.96073
A730046J19Rik	3.68405	2.59875	4.93862	0.00406804	0.0443773	-1.96126
Far1	1.51807	6.92316	4.9381	0.00406992	0.0443773	-1.96178
Gm20346	-1.2551	6.34465	-4.93752	0.00407198	0.0443773	-1.96235
Erbb3	-1.00055	11.4143	-4.92491	0.00411748	0.0445963	-1.97491
Matn2	1.27473	6.08889	4.91991	0.00413572	0.0447111	-1.9799
Timp2	1.93181	9.66551	4.91244	0.00416307	0.0448411	-1.98735
Trim36	1.21298	3.38308	4.9112	0.00416766	0.0448564	-1.98859
Ccnl1	1.10983	9.8537	4.90895	0.00417593	0.0448764	-1.99083
Ier5	2.35326	8.03468	4.90809	0.00417913	0.0448764	-1.9917
Btg2	3.60163	11.0033	4.90654	0.00418487	0.0449106	-1.99325
Ntm	-1.8161	5.08135	-4.90345	0.00419629	0.0449546	-1.99633
Tmprss9	-2.24309	1.12155	-4.90084	0.00420603	0.0450176	-1.99895
Gbp10	-1.6083	5.64423	-4.9004	0.00420766	0.0450176	-1.99939
Sult2a7	-2.39542	3.34634	-4.89743	0.00421872	0.0451035	-2.00235
Odf3b	-1.49544	7.12363	-4.89521	0.00422703	0.0451149	-2.00458
Adh7	-1.24731	5.88923	-4.89352	0.00423336	0.0451275	-2.00627
Cdca5	3.82971	3.61332	4.8923	0.00423795	0.0451275	-2.00749
Tafa1	-2.0247	1.65596	-4.89215	0.00423849	0.0451275	-2.00764
Cygb	1.57755	8.16433	4.89121	0.00424205	0.0451344	-2.00858
Tmem88b	-2.30736	4.9495	-4.89061	0.00424428	0.0451344	-2.00918
Sirpb1a	1.56289	2.78646	4.88885	0.00425093	0.0451604	-2.01095
Mpv17l	-1.72298	7.37643	-4.88509	0.00426514	0.0452739	-2.01472
Mup13	-6.82401	6.00532	-4.87882	0.00428891	0.0454712	-2.021
Slc7a6	1.1659	4.90729	4.87763	0.00429345	0.0454919	-2.02219
Cyb561	1.10959	7.29388	4.87485	0.00430408	0.0455771	-2.02499
Pkmyt1	3.13852	5.16562	4.87192	0.00431531	0.0456211	-2.02793
Pcdh8	-1.51455	2.08643	-4.87128	0.00431776	0.0456211	-2.02857
Tmem25	-1.03145	8.74379	-4.87103	0.00431872	0.0456211	-2.02882
Inha	1.46991	4.25812	4.86833	0.00432908	0.045649	-2.03153
Fkbp10	2.07154	6.11007	4.86398	0.00434586	0.0457985	-2.0359
Slc16a6	1.02701	7.7357	4.86177	0.00435445	0.0458447	-2.03813
Galnt18	-1.02553	5.11671	-4.8606	0.00435895	0.0458447	-2.0393
Chchd7	-1.07952	7.46844	-4.85587	0.00437737	0.0459792	-2.04406
Sh3pxd2b	2.55121	6.9618	4.85552	0.00437872	0.0459792	-2.04441
H3f3b	1.34415	12.1382	4.85276	0.00438951	0.04601	-2.04719
Trib3	1.73636	8.94162	4.8496	0.00440191	0.0460621	-2.05038
Jun	3.51765	12.1134	4.84366	0.00442527	0.046099	-2.05636
Lamc1	1.41703	9.34571	4.84351	0.00442589	0.046099	-2.05652
Fuz	-1.12404	6.94928	-4.84292	0.00442823	0.046099	-2.05711
Robo1	1.62308	8.09128	4.84247	0.00442998	0.046099	-2.05756
Cyp4a10	-1.18171	14.8077	-4.84126	0.00443477	0.046099	-2.05878
Kif2c	5.34169	4.81969	4.83968	0.00444104	0.046099	-2.06038
Adamts2	2.23906	8.2613	4.83358	0.00446532	0.0461984	-2.06654
Sytl2	1.89356	6.01471	4.83331	0.00446639	0.0461984	-2.06681
Ano9	3.3191	2.31587	4.82757	0.00448937	0.0463102	-2.07261
Zfp61	1.23367	4.04483	4.82661	0.00449322	0.0463226	-2.07357
Frmd6	1.37517	7.72034	4.82411	0.00450327	0.0463811	-2.0761
Amer2	-1.94875	3.91626	-4.8175	0.00453004	0.0465383	-2.08279
Lgals3	3.41966	8.14794	4.81514	0.00453961	0.0465681	-2.08518
Tsc22d3	1.02493	10.3166	4.81473	0.00454126	0.0465681	-2.08559
Coro1c	1.06434	9.24572	4.80838	0.00456719	0.0467285	-2.09202
Fzd8	-1.80601	7.35007	-4.80709	0.00457249	0.0467456	-2.09333
Gdap1	-2.72825	3.0426	-4.80572	0.00457813	0.0467456	-2.09472
Fam131c	-1.45056	6.49829	-4.80567	0.00457834	0.0467456	-2.09477
Lum	3.56734	8.81469	4.80016	0.00460101	0.0468603	-2.10036
Rbms3	1.1672	6.79937	4.80006	0.00460142	0.0468603	-2.10046
Anxa5	1.10274	11.3031	4.79567	0.00461963	0.046934	-2.10492
Myof	2.79851	7.64717	4.79462	0.00462397	0.046934	-2.10598
Cnnm1	-2.434	4.208	-4.79206	0.00463463	0.0470076	-2.10858
Col16a1	2.09195	7.0686	4.78931	0.0046461	0.0470866	-2.11137
Cyp2c38	-3.15339	8.58534	-4.78666	0.00465722	0.0471513	-2.11407
Snca	-2.22484	4.85813	-4.78473	0.00466528	0.0471513	-2.11602
Chga	-2.89356	3.83406	-4.78355	0.00467028	0.0471513	-2.11723
Fv1	-1.12914	5.02862	-4.78022	0.00468426	0.0472653	-2.12061
Slc45a1	-2.62297	2.04315	-4.77732	0.00469652	0.0473105	-2.12356
Acsl6	-2.47347	4.63591	-4.77647	0.00470013	0.0473105	-2.12443
Rhoj	1.20779	6.62576	4.77624	0.00470111	0.0473105	-2.12467
Pheta2	1.65805	2.50296	4.77598	0.00470221	0.0473105	-2.12493
Sirpa	2.15244	9.58371	4.77451	0.00470844	0.047346	-2.12643
Suox	-1.08607	10.8834	-4.77097	0.0047235	0.0474431	-2.13003
Nnmt	-2.03379	10.5175	-4.76927	0.00473076	0.0474889	-2.13177
Exph5	-1.57173	8.43977	-4.76364	0.00475484	0.0475918	-2.1375
Klf4	2.70154	6.01613	4.76316	0.00475691	0.0475918	-2.138
Efcab3	1.85172	1.35669	4.76108	0.00476583	0.0475959	-2.14011
Mmp14	1.20037	10.8216	4.75917	0.00477407	0.0476374	-2.14206
Hsd17b6	1.0905	11.9946	4.75766	0.00478058	0.0476374	-2.1436
Fcamr	-1.77781	2.7581	-4.7557	0.00478907	0.0476717	-2.14561
Wdr34	-1.09735	6.81513	-4.75555	0.00478971	0.0476717	-2.14576
Zfp972	-1.67069	2.74713	-4.75006	0.00481357	0.0478821	-2.15137
Chd2	1.05018	9.70796	4.74748	0.0048248	0.0479073	-2.154
Gm609	2.04015	4.46743	4.74693	0.00482722	0.0479073	-2.15457
Zfp941	-1.35616	4.46599	-4.74661	0.00482858	0.0479073	-2.15489
Capg	2.40291	6.82316	4.74641	0.00482947	0.0479073	-2.15509
Slc16a10	-1.14865	10.7708	-4.74468	0.00483703	0.0479272	-2.15686
Serpinb9b	2.21059	1.1053	4.74242	0.00484696	0.0479966	-2.15918
Srcin1	-2.17627	5.65296	-4.74043	0.00485572	0.0480021	-2.16122
Igtp	-1.17573	9.07787	-4.73659	0.00487263	0.0480375	-2.16514
Elovl7	1.64477	5.38268	4.73651	0.00487298	0.0480375	-2.16523
Grp	-1.42048	0.710241	-4.73589	0.0048757	0.0480375	-2.16586
Tbata	-1.42048	0.710241	-4.73589	0.0048757	0.0480375	-2.16586
Clk1	1.1142	10.4398	4.72784	0.00491144	0.0482272	-2.1741
Col6a6	2.7006	4.67718	4.72049	0.00494433	0.0484688	-2.18164
Dbil5	-1.67495	1.45803	-4.7198	0.00494745	0.0484723	-2.18235
Gpr22	-3.04555	2.54493	-4.71768	0.00495697	0.0485385	-2.18453
Adra2c	-1.88279	1.47389	-4.71464	0.0049707	0.0485726	-2.18765
Clec10a	1.45549	3.0109	4.71341	0.00497625	0.0485726	-2.18891
Pgm2	1.31946	7.13832	4.71293	0.00497843	0.0485726	-2.1894
Cox7a1	-1.98299	3.80341	-4.70941	0.00499438	0.0486356	-2.19302
Lgi1	-2.26063	3.42582	-4.70901	0.00499622	0.0486356	-2.19343
Ccr1	4.11013	2.95541	4.69928	0.00504067	0.0489486	-2.20344
Eid1	1.13934	7.82249	4.69799	0.00504662	0.0489522	-2.20477
Rhbg	-2.21311	5.98812	-4.69074	0.0050801	0.0491955	-2.21224
Zfp518b	1.12609	5.60361	4.68866	0.00508974	0.0492208	-2.21438
Cebpd	1.32222	8.08249	4.68735	0.00509583	0.0492208	-2.21573
Kcnt1	-1.61954	3.97356	-4.68715	0.00509674	0.0492208	-2.21593
Armh1	1.2411	0.620551	4.68637	0.00510038	0.0492289	-2.21673
Fam83a	1.72828	5.3246	4.68361	0.00511323	0.0492505	-2.21958
Rims4	-2.3861	3.83118	-4.68218	0.00511993	0.0492505	-2.22105
Fam131b	-2.66065	3.81576	-4.68132	0.00512396	0.0492505	-2.22194
Prss12	2.63007	3.7079	4.68102	0.00512538	0.0492505	-2.22225
Ppp1r42	2.76647	2.03956	4.6786	0.00513673	0.0492505	-2.22475
Zwilch	3.12817	5.25673	4.67845	0.00513741	0.0492505	-2.2249
Ttc39a	1.71333	5.49589	4.67833	0.00513797	0.0492505	-2.22503
Axdnd1	1.44453	1.00005	4.6769	0.0051447	0.0492505	-2.2265
Mpped1	-3.10642	3.4224	-4.67649	0.00514663	0.0492505	-2.22693
Sult1c2	-1.16733	4.77727	-4.67359	0.00516029	0.0492505	-2.22992
Myo7b	2.6693	1.84409	4.67357	0.00516041	0.0492505	-2.22995
Barhl1	-2.29781	1.57029	-4.67333	0.00516153	0.0492505	-2.23019
Chrm3	1.64109	6.36384	4.67198	0.00516792	0.0492521	-2.23159
Cyp2e1	-1.48046	16.2975	-4.66537	0.00519928	0.0494227	-2.23842
Hpgds	3.18447	5.58556	4.66087	0.00522073	0.0495729	-2.24307
Susd3	2.35722	2.84537	4.65951	0.00522728	0.0495851	-2.24448
Pfkfb1	-1.04399	9.63796	-4.65866	0.00523132	0.0495851	-2.24536
Nxnl2	1.56574	0.782872	4.65521	0.00524792	0.0496363	-2.24893
Meis1	1.01886	6.07215	4.65353	0.005256	0.0496363	-2.25067
Golga7b	-2.69156	2.67821	-4.65327	0.00525728	0.0496363	-2.25095
Diras1	-2.20335	3.63422	-4.65319	0.00525764	0.0496363	-2.25102
Kctd15	-1.42121	7.48419	-4.65024	0.00527189	0.0496724	-2.25408
Plin4	-1.43518	8.4054	-4.6496	0.00527497	0.0496724	-2.25474
Greb1	3.08	2.19632	4.64894	0.00527817	0.0496724	-2.25542
Hapln1	3.06771	3.57218	4.64851	0.00528026	0.0496724	-2.25587
Aamdc	-1.12851	7.51714	-4.64774	0.00528399	0.0496724	-2.25667
Dnajb9	1.13234	10.4504	4.64716	0.0052868	0.0496724	-2.25727
Olfml3	2.40142	7.64805	4.64567	0.00529408	0.0496783	-2.25882
Tnfaip8	1.29924	6.1979	4.64247	0.00530966	0.0497438	-2.26214
Actn1	1.09527	9.20792	4.64205	0.0053117	0.0497438	-2.26258
Nid1	2.78707	9.77606	4.64087	0.00531745	0.0497438	-2.2638
Fut2	2.88387	2.09826	4.64075	0.00531805	0.0497438	-2.26392
Emp3	1.87652	6.33528	4.6324	0.00535904	0.0500205	-2.27259
Nr2f1	-1.04119	4.02726	-4.62258	0.00540771	0.0502877	-2.2828
Arl11	2.79648	3.88862	4.62124	0.0054144	0.0503232	-2.28419
Cyp2d9	-1.24843	14.1328	-4.61995	0.00542083	0.0503563	-2.28553
Ntrk1	-3.46861	2.77624	-4.61858	0.0054277	0.0503637	-2.28696
Zfp248	1.42687	3.76004	4.61841	0.00542852	0.0503637	-2.28714
Vgll3	2.1354	4.38769	4.61769	0.00543214	0.0503637	-2.28789
Adra1a	-1.44877	7.30292	-4.61516	0.00544483	0.0503926	-2.29052
Sorcs1	-1.97992	2.66516	-4.61339	0.00545375	0.0504486	-2.29237
Tob2	1.30019	10.0686	4.61012	0.00547024	0.0504859	-2.29578
Pex10	-1.50274	6.06257	-4.60974	0.00547216	0.0504859	-2.29617
S1pr5	-1.6061	6.19451	-4.60762	0.00548287	0.0505316	-2.29838
Sp5	-4.15002	4.03337	-4.60603	0.00549092	0.0505793	-2.30004
Pdilt	-1.65358	7.0991	-4.59909	0.00552625	0.050745	-2.30728
Ly86	1.63997	6.80865	4.59585	0.00554282	0.0508705	-2.31066
P2ry4	-1.18583	7.06609	-4.59511	0.00554662	0.0508788	-2.31143
Htr1a	-2.19365	1.4071	-4.59188	0.00556323	0.0509927	-2.31481
Col4a5	2.42185	7.17641	4.59157	0.00556484	0.0509927	-2.31513
Cpxm1	3.44933	6.36099	4.59003	0.00557276	0.0510332	-2.31674
Hepacam	-2.57386	3.21168	-4.58811	0.00558268	0.0510495	-2.31875
Dtl	2.37862	3.78744	4.58581	0.00559462	0.0510933	-2.32116
Cyp2ab1	1.56409	0.782045	4.58434	0.0056022	0.0510933	-2.32269
Ndufaf3	-1.13531	7.29756	-4.58196	0.00561459	0.0510933	-2.32518
Psmd9	-1.17913	9.73485	-4.58188	0.00561502	0.0510933	-2.32527
Ugt2a3	-1.02644	11.698	-4.58158	0.00561657	0.0510933	-2.32558
Ano6	1.17022	8.77692	4.5796	0.0056269	0.0511608	-2.32765
Hmgn2	1.35349	8.25771	4.57773	0.00563666	0.0511965	-2.32961
Ttyh1	-2.85562	5.46807	-4.57593	0.00564608	0.0512291	-2.33149
Pvalb	-3.1596	2.70979	-4.57277	0.00566268	0.0513267	-2.33481
Timp1	4.00323	3.81198	4.56692	0.00569348	0.0514699	-2.34093
Cyp1b1	1.75035	5.8045	4.56687	0.00569376	0.0514699	-2.34098
Npdc1	1.07975	7.3508	4.56392	0.00570942	0.0514901	-2.34409
G2e3	1.22001	7.20567	4.56371	0.0057105	0.0514901	-2.3443
Bcl6	1.19771	8.36852	4.56268	0.00571599	0.0514901	-2.34538
Kcnmb1	2.48479	1.24239	4.56247	0.00571709	0.0514901	-2.3456
Frmd4b	1.34081	10.3062	4.56189	0.0057202	0.0514901	-2.34621
Pcp4	-2.33997	4.36492	-4.55862	0.00573759	0.051606	-2.34964
Zfp473	2.73106	2.02185	4.55802	0.00574079	0.0516083	-2.35027
Rell1	1.31587	8.6169	4.55425	0.00576097	0.0517208	-2.35423
Sucnr1	-2.05871	7.24998	-4.55403	0.00576214	0.0517208	-2.35446
Tmem267	-1.66602	6.86833	-4.55137	0.00577644	0.0517484	-2.35726
Ctsk	3.49148	5.11997	4.55127	0.00577701	0.0517484	-2.35737
Macrod1	-1.28354	8.54146	-4.54997	0.00578396	0.0517579	-2.35872
Zfp354b	-1.38899	5.48111	-4.54844	0.00579224	0.0517792	-2.36034
Mettl24	2.08591	1.96017	4.54666	0.00580186	0.051783	-2.36221
P2rx6	2.45357	2.36949	4.54354	0.00581876	0.051783	-2.3655
Ctxn3	-1.81755	0.908774	-4.54329	0.0058201	0.051783	-2.36576
Gpr6	-1.81755	0.908774	-4.54329	0.0058201	0.051783	-2.36576
Anxa1	2.38253	7.19315	4.54277	0.00582291	0.051783	-2.3663
Rnd3	1.92913	9.47841	4.54262	0.00582372	0.051783	-2.36646
Lrr1	2.58593	1.29297	4.54256	0.00582404	0.051783	-2.36652
Serpinb6a	1.65401	8.80755	4.54118	0.00583154	0.051783	-2.36797
Slc25a24	1.60713	6.24939	4.54023	0.00583671	0.051783	-2.36897
Slc30a2	2.02663	1.01331	4.53966	0.00583985	0.051783	-2.36958
Tmem273	2.16613	4.40305	4.53907	0.00584304	0.0517851	-2.37019
Pde8b	-1.16618	4.64339	-4.53525	0.00586393	0.051944	-2.37422
Chac1	3.16872	7.54662	4.53126	0.00588577	0.0520628	-2.37842
Tbcc	-1.01456	7.15193	-4.5281	0.00590317	0.0520628	-2.38175
Caly	-3.07981	3.14166	-4.5273	0.00590761	0.0520628	-2.3826
Pkhd1	1.27565	7.90439	4.52668	0.00591101	0.0520628	-2.38325
Gm42372	-2.07251	3.7104	-4.52601	0.00591475	0.0520628	-2.38396
H4c17	3.36529	2.16903	4.52566	0.00591667	0.0520628	-2.38433
6820408C15Rik	1.98734	1.27145	4.52479	0.00592148	0.0520628	-2.38524
Emb	1.29314	5.4988	4.52088	0.00594317	0.0520828	-2.38937
Ctsj	2.30441	1.1522	4.52063	0.00594455	0.0520828	-2.38963
Stc2	1.40334	3.30048	4.51474	0.00597739	0.0522114	-2.39585
Stk17b	1.32292	7.20393	4.50835	0.0060133	0.0524306	-2.40261
Ackr2	-1.1468	6.09724	-4.50762	0.00601741	0.0524306	-2.40338
Tmem266	-1.60044	4.36084	-4.50303	0.00604334	0.0526304	-2.40823
Creb3l1	2.39824	5.30772	4.50219	0.00604809	0.0526457	-2.40912
Slc22a6	-1.58916	1.10485	-4.49969	0.00606231	0.0526837	-2.41176
Naip5	1.02956	6.44632	4.49851	0.00606903	0.0526889	-2.41301
Abcc4	1.94079	7.34628	4.49815	0.00607106	0.0526889	-2.41339
E030030I06Rik	-1.22218	5.21798	-4.49658	0.00608004	0.0527147	-2.41506
Cenph	3.07859	2.9647	4.49529	0.00608741	0.0527415	-2.41643
Tsku	1.89708	10.7175	4.49499	0.00608914	0.0527415	-2.41675
Pof1b	1.83637	2.45143	4.49419	0.00609369	0.0527549	-2.41759
Mfap4	2.8101	6.32373	4.4923	0.00610454	0.0527821	-2.4196
Fbln1	1.45425	5.84762	4.49153	0.00610892	0.0527821	-2.42041
Meltf	3.24786	2.35042	4.49103	0.00611181	0.0527821	-2.42094
Zfp454	-1.26131	4.07277	-4.48984	0.00611866	0.0527821	-2.4222
Dnajb4	1.40578	10.0269	4.48979	0.00611894	0.0527821	-2.42226
Rgs5	1.39361	9.59769	4.48869	0.00612525	0.0527821	-2.42342
Capn6	3.19924	6.11687	4.4859	0.00614133	0.0527821	-2.42638
Lipt1	-1.14101	6.58622	-4.4858	0.00614192	0.0527821	-2.42649
Zfand4	-1.05505	7.45024	-4.48427	0.00615078	0.0528042	-2.42811
Zfp37	1.11046	4.25879	4.48379	0.00615352	0.0528042	-2.42861
Apba2	-2.41374	4.37764	-4.48195	0.0061642	0.05287	-2.43057
Morn4	-1.36449	3.55001	-4.48114	0.00616891	0.0528846	-2.43143
Tgm4	-1.69926	0.960739	-4.4777	0.00618887	0.0529829	-2.43508
Apoc2	-1.61383	6.70261	-4.47761	0.00618943	0.0529829	-2.43518
Chat	-1.65605	0.939138	-4.47634	0.00619684	0.0529946	-2.43653
Tmem132c	-1.65605	0.939138	-4.47634	0.00619684	0.0529946	-2.43653
Cep72	1.46686	4.40289	4.47488	0.00620534	0.0530193	-2.43808
Mterf1b	-1.48417	3.97635	-4.47424	0.00620907	0.0530217	-2.43875
Cpne4	-3.1738	2.49467	-4.46916	0.0062389	0.0532297	-2.44416
Whrn	-1.72653	4.57517	-4.46718	0.00625054	0.0532297	-2.44626
Gm11992	-1.52801	3.12124	-4.46698	0.0062517	0.0532297	-2.44647
Ppp1r3b	1.27012	11.4869	4.46412	0.00626856	0.0532297	-2.44951
Grm1	-1.90789	3.63918	-4.46314	0.00627437	0.0532297	-2.45055
Ugt2b1	-1.13805	12.1734	-4.46306	0.00627485	0.0532297	-2.45064
Ifi47	-1.23326	7.86806	-4.46133	0.0062851	0.0532297	-2.45248
Rimkla	-2.24451	1.85392	-4.46117	0.00628606	0.0532297	-2.45265
Scube1	2.90645	6.15695	4.46082	0.00628816	0.0532297	-2.45303
Maged2	1.29146	6.99687	4.46033	0.00629103	0.0532297	-2.45355
Smim4	-1.22895	6.66165	-4.45867	0.00630092	0.0532497	-2.45532
Synj2	1.13504	7.12524	4.45819	0.00630373	0.0532497	-2.45582
Sphk1	1.23837	4.74306	4.45777	0.00630626	0.0532497	-2.45627
Egfl6	3.25775	3.0156	4.45514	0.00632192	0.0533368	-2.45907
Sall2	-1.1432	6.8721	-4.45076	0.00634812	0.0535065	-2.46374
Rgs9	-1.13466	4.4287	-4.44987	0.00635346	0.053509	-2.46469
F13a1	2.97018	3.54589	4.44486	0.00638363	0.0536491	-2.47003
Pptc7	-1.00306	8.69383	-4.44339	0.00639254	0.0536491	-2.4716
Ifit1	-1.77877	6.89773	-4.44003	0.00641292	0.053743	-2.47519
Slc4a11	1.9026	3.69925	4.4393	0.00641734	0.0537544	-2.47597
Flna	2.1807	10.0529	4.43305	0.00645544	0.0539252	-2.48265
Rasd1	1.47244	4.77551	4.43293	0.00645616	0.0539252	-2.48277
Clip2	1.20786	7.26637	4.43179	0.00646315	0.053958	-2.48399
Dpysl3	1.11252	6.25731	4.42471	0.00650667	0.0542439	-2.49156
Zfp979	1.44503	3.38923	4.42248	0.00652044	0.0543186	-2.49395
Tbx2	1.29068	6.7396	4.42087	0.00653043	0.0543186	-2.49567
Pamr1	1.58374	7.53374	4.42026	0.0065342	0.0543186	-2.49632
Ctnnd2	-1.60586	4.97916	-4.41924	0.00654055	0.0543457	-2.49742
Slc3a2	1.0809	10.1284	4.41478	0.00656832	0.0544733	-2.5022
Cntn6	-1.84497	1.85331	-4.41371	0.00657494	0.0544768	-2.50333
Egfr	-1.27355	12.3457	-4.41317	0.00657832	0.0544791	-2.50391
P2ry6	1.98209	5.7623	4.41046	0.00659532	0.0545718	-2.50682
Nrsn1	-2.49657	4.63747	-4.40986	0.00659904	0.0545734	-2.50746
P4ha3	2.15109	1.58499	4.40678	0.00661846	0.0546518	-2.51077
Ccl2	2.19189	4.10669	4.40604	0.00662307	0.0546518	-2.51156
Slc16a11	-1.31595	6.40475	-4.40478	0.00663103	0.0546518	-2.51291
Ccdc151	-1.41871	3.77443	-4.40433	0.00663388	0.0546518	-2.5134
Ptpn13	1.61271	6.57607	4.40402	0.0066358	0.0546518	-2.51372
Smtnl2	1.72858	4.80393	4.40391	0.00663653	0.0546518	-2.51385
Lpar4	2.07417	1.46791	4.40273	0.00664396	0.0546669	-2.51511
Asf1b	1.83407	4.57902	4.40263	0.0066446	0.0546669	-2.51522
Itpripl2	1.83597	7.95264	4.3975	0.00667715	0.0547883	-2.52073
Kcnip1	-2.10704	1.96129	-4.39712	0.00667955	0.0547883	-2.52113
Tsc22d2	1.81703	9.93983	4.3922	0.00671096	0.0549803	-2.52642
H1f4	1.84632	2.69032	4.38854	0.0067344	0.0550703	-2.53036
B4galnt2	1.04194	0.520969	4.38658	0.00674703	0.0550709	-2.53247
Tal2	1.04194	0.520969	4.38658	0.00674703	0.0550709	-2.53247
Tmc5	1.04194	0.520969	4.38658	0.00674703	0.0550709	-2.53247
Nipa1	1.04135	4.94986	4.38143	0.00678024	0.0552906	-2.538
Mpdz	-1.01922	8.34959	-4.37798	0.00680262	0.0554473	-2.54172
Kcnk10	-1.51551	3.72427	-4.37494	0.00682238	0.0555361	-2.54499
Mup2	-4.61662	4.40969	-4.37485	0.00682299	0.0555361	-2.54509
Fam189a1	-2.50805	3.01442	-4.37379	0.00682992	0.05555	-2.54623
Ptpn5	-3.32442	3.59378	-4.3735	0.0068318	0.05555	-2.54655
Efna3	-2.57989	1.71133	-4.37233	0.00683946	0.05555	-2.54781
Ptgds	-2.77333	5.47201	-4.37184	0.00684265	0.05555	-2.54833
Kif18a	3.18949	4.00638	4.36681	0.00687565	0.0556807	-2.55376
Gm33153	-1.41008	4.64657	-4.36452	0.00689071	0.0557256	-2.55623
P2rx3	-1.24306	4.64953	-4.36082	0.00691516	0.0557948	-2.56022
Plxdc2	2.05225	6.11075	4.35482	0.00695505	0.0559367	-2.5667
Cpt1b	-1.13912	7.62872	-4.35372	0.00696236	0.0559603	-2.56789
Klhl8	-1.00675	5.98299	-4.35243	0.00697096	0.0559713	-2.56928
Trnp1	-2.49392	4.02852	-4.34757	0.00700353	0.0561015	-2.57453
Filip1l	1.52439	7.432	4.34665	0.00700975	0.0561097	-2.57553
Tnfaip3	2.66906	7.83885	4.3438	0.00702893	0.0562003	-2.57861
Nrcam	-2.44874	4.96023	-4.34323	0.00703277	0.0562013	-2.57923
Frk	1.14167	6.48278	4.34146	0.00704472	0.0562082	-2.58114
Tgfb1i1	1.27186	6.039	4.34121	0.00704644	0.0562082	-2.58142
Fabp2	-1.24254	10.0663	-4.33885	0.00706241	0.0562588	-2.58397
Ap1s2	1.27871	6.37856	4.33677	0.00707659	0.0562938	-2.58623
Adgrb1	-2.64558	4.8652	-4.33619	0.00708053	0.0562938	-2.58686
Eme1	1.9636	3.10018	4.33511	0.00708788	0.0562938	-2.58803
Ltbp1	2.06039	6.96924	4.33406	0.00709499	0.0562938	-2.58916
Clcf1	2.11065	6.39372	4.33245	0.007106	0.0563505	-2.59091
Lrp1b	-2.31022	2.19705	-4.32012	0.00719081	0.056883	-2.60428
Acta2	3.56444	6.44596	4.31714	0.00721149	0.0569299	-2.60751
Mup5	-4.54555	2.27277	-4.31173	0.0072492	0.0571505	-2.61339
Bard1	1.98698	3.38636	4.31028	0.00725936	0.0571568	-2.61497
Pcsk9	1.64672	8.33982	4.30998	0.00726146	0.0571568	-2.6153
Rdh16	-1.5192	10.6379	-4.30986	0.00726229	0.0571568	-2.61542
Anks6	1.45639	4.07201	4.30815	0.00727432	0.0571597	-2.61729
Tafa2	-1.62987	3.67506	-4.30628	0.00728746	0.0572209	-2.61932
Cpne5	-2.54821	3.66038	-4.30407	0.00730301	0.0572905	-2.62173
Rasgrf1	-2.90434	4.88008	-4.30363	0.00730611	0.0572905	-2.6222
Phgdh	2.30038	4.98267	4.30283	0.00731176	0.0573092	-2.62307
Cntfr	-1.387	5.88637	-4.29876	0.00734059	0.0574326	-2.62751
Grhl2	1.69398	3.70711	4.29032	0.00740073	0.0576623	-2.6367
Wls	1.65373	7.46853	4.29018	0.00740172	0.0576623	-2.63685
Hcrtr2	-2.4453	1.64404	-4.28962	0.00740571	0.0576623	-2.63746
Cfhr1	-1.03292	11.105	-4.28957	0.00740608	0.0576623	-2.63752
Fcrls	1.89732	3.36395	4.2872	0.00742308	0.0576878	-2.6401
H3c4	2.19145	1.3735	4.2867	0.00742669	0.0576878	-2.64065
Egfem1	-3.32054	2.40464	-4.2859	0.00743247	0.0576887	-2.64152
Dpep1	1.83186	5.95341	4.28413	0.00744518	0.0577363	-2.64345
Cdc6	1.69693	3.34686	4.27916	0.00748112	0.0579638	-2.64888
Tagln	2.58975	7.42761	4.27661	0.00749963	0.058025	-2.65166
Otulinl	2.03453	6.40131	4.2757	0.0075063	0.058025	-2.65266
Polg2	-1.22501	6.23656	-4.27498	0.00751152	0.058025	-2.65344
Plag1	-1.92184	2.61307	-4.2746	0.00751429	0.058025	-2.65386
Cdh12	-1.39225	1.33973	-4.27297	0.00752615	0.0580565	-2.65564
Tmem196	-1.97143	1.51821	-4.27245	0.00752997	0.0580605	-2.65621
Dtx1	-1.16451	4.53833	-4.26537	0.00758191	0.0584096	-2.66395
Def6	1.00876	3.91935	4.26422	0.00759039	0.0584493	-2.66521
Pdcd1	2.10174	1.05087	4.26309	0.00759871	0.058483	-2.66645
Gpat3	1.96147	8.56349	4.26085	0.00761528	0.0585217	-2.6689
C8b	-1.20837	11.8791	-4.26069	0.00761645	0.0585217	-2.66907
Fam110a	1.74314	6.72441	4.25614	0.00765022	0.0586784	-2.67406
Slc35f1	-2.19673	3.23565	-4.25555	0.00765461	0.0586865	-2.6747
Irf2bp2	1.16605	10.6595	4.24998	0.00769618	0.0589023	-2.6808
B4galt6	1.10978	7.13652	4.24883	0.00770483	0.0589428	-2.68207
Lrrc51	-1.01627	4.93523	-4.24731	0.00771625	0.0590044	-2.68374
Rab31	1.6905	7.61328	4.2454	0.00773058	0.0590461	-2.68583
Vnn1	-1.859	10.3304	-4.24435	0.00773851	0.0590461	-2.68698
Phospho1	-1.29209	8.68887	-4.2434	0.00774563	0.0590748	-2.68802
Pim1	-1.20198	8.96497	-4.23731	0.00779181	0.0593496	-2.69471
Frs3	-1.33196	5.85225	-4.23374	0.00781898	0.0594949	-2.69863
Jakmip3	-2.32059	1.78084	-4.23282	0.007826	0.0595067	-2.69964
Epha2	1.00822	9.9051	4.22688	0.0078715	0.0596976	-2.70617
Slc6a1	-2.69249	5.24029	-4.22553	0.00788192	0.0597295	-2.70766
Rspo2	-1.34187	0.98121	-4.22545	0.00788251	0.0597295	-2.70775
Mamstr	1.0311	2.97075	4.22172	0.00791133	0.0598703	-2.71186
Dlgap1	-2.79717	5.37869	-4.21954	0.00792815	0.059946	-2.71425
Mxra8	2.02361	8.21465	4.21638	0.00795274	0.0600543	-2.71774
Rhbdf1	1.08531	8.14	4.21435	0.00796848	0.0600874	-2.71996
Cspg4	1.93034	1.96099	4.21406	0.00797081	0.0600874	-2.72029
Slfn4	1.46045	3.3667	4.21241	0.00798363	0.0601205	-2.7221
Borcs5	-1.12289	6.86474	-4.21187	0.00798789	0.0601205	-2.7227
Dio2	-3.16016	3.30239	-4.21166	0.00798955	0.0601205	-2.72294
Apbb3	1.35704	8.82591	4.21138	0.00799175	0.0601205	-2.72325
Mfsd4b5	-1.14819	5.94065	-4.20864	0.00801321	0.0602002	-2.72627
Sh3kbp1	1.50612	6.12041	4.20805	0.0080178	0.060209	-2.72691
Hpd	-1.09379	15.039	-4.2043	0.00804736	0.0603535	-2.73105
Napepld	1.2034	5.50754	4.19873	0.00809142	0.0605804	-2.7372
Ccdc17	-1.0643	5.72414	-4.19612	0.00811215	0.0606919	-2.74008
Abcd2	2.04676	9.82667	4.19598	0.00811322	0.0606919	-2.74023
Chil3	3.43815	3.2455	4.19385	0.00813024	0.060692	-2.74259
Crtac1	-2.69816	2.64056	-4.19381	0.00813053	0.060692	-2.74263
Trpm3	-2.25251	4.16127	-4.19189	0.00814586	0.0607806	-2.74475
Gapdhs	1.18271	2.26529	4.18967	0.00816365	0.060887	-2.74721
Tox	-1.87339	6.45111	-4.18872	0.0081713	0.060887	-2.74826
Zfp82	2.72718	2.01991	4.18838	0.00817399	0.060887	-2.74863
Dnah3	-1.77335	0.886676	-4.18614	0.00819203	0.0609697	-2.75111
Nxnl1	-1.77335	0.886676	-4.18614	0.00819203	0.0609697	-2.75111
Cdk5r1	-2.04981	5.03395	-4.18393	0.00820979	0.0609727	-2.75355
Scrt2	-2.32087	1.55876	-4.18284	0.00821864	0.0609883	-2.75476
Kirrel	1.7766	7.20222	4.18281	0.00821885	0.0609883	-2.75479
Radx	2.64814	1.81045	4.18146	0.00822979	0.0610179	-2.75629
Nans	1.11047	7.88545	4.17897	0.00824994	0.0610438	-2.75904
Glis2	1.1554	5.85284	4.17892	0.00825036	0.0610438	-2.7591
Ercc6l	2.61837	4.07924	4.17865	0.00825259	0.0610438	-2.75941
Bcan	-2.75731	4.16681	-4.17799	0.00825787	0.0610438	-2.76013
Zfp934	1.15878	2.58441	4.17674	0.00826805	0.0610438	-2.76151
Relb	1.64619	6.38771	4.16878	0.00833311	0.0612979	-2.77033
Gucy1a1	1.69535	8.02946	4.16718	0.00834627	0.0613252	-2.77211
Retnlg	2.24942	3.51468	4.16648	0.00835207	0.0613252	-2.77289
Cyp2b13	1.97643	0.988214	4.16569	0.00835856	0.0613252	-2.77377
C3ar1	2.45425	7.16733	4.1645	0.00836833	0.0613272	-2.77508
Gzmk	1.35549	0.677743	4.16208	0.00838832	0.0614152	-2.77777
Wdr31	2.01514	2.00339	4.15774	0.00842433	0.0616531	-2.78259
Postn	2.35875	8.27099	4.15662	0.00843361	0.061677	-2.78383
Lrp2	1.47829	5.02322	4.1565	0.00843462	0.061677	-2.78396
Scnn1a	-1.59647	8.46026	-4.15523	0.00844519	0.0616925	-2.78537
Fam71e1	-1.12781	4.25192	-4.15346	0.00845996	0.0616925	-2.78734
Gm29770	-1.30937	0.765796	-4.14849	0.00850161	0.0618678	-2.79287
Apod	-3.05658	4.31929	-4.14492	0.00853164	0.0620363	-2.79683
Gm21451	1.71801	1.56761	4.14474	0.00853322	0.0620363	-2.79704
Loxl4	2.10029	7.86838	4.1442	0.00853773	0.0620434	-2.79764
Egr1	3.35926	11.5961	4.14276	0.00854995	0.0621019	-2.79925
Slc44a5	-1.70644	0.96433	-4.14241	0.00855285	0.0621019	-2.79963
Srgap3	-1.93924	6.45971	-4.13892	0.00858245	0.0622653	-2.80352
Cenpn	1.85671	4.41279	4.13703	0.00859856	0.0622886	-2.80563
Mrpl47	-1.15724	7.35475	-4.13414	0.00862318	0.0624318	-2.80884
Zfp661	-1.15808	6.4449	-4.13335	0.00862993	0.0624549	-2.80972
Fanca	2.22788	4.7415	4.13239	0.00863811	0.0624627	-2.81079
Coch	-1.5122	1.39971	-4.13115	0.00864873	0.0624983	-2.81217
6330403K07Rik	-2.315	4.01762	-4.1277	0.00867832	0.0626759	-2.81601
Cyb5d2	-1.0215	7.60431	-4.12358	0.0087139	0.0627899	-2.82062
Slc6a11	-2.66528	4.71823	-4.12221	0.00872569	0.0627899	-2.82214
Slc7a11	5.29306	4.83797	4.1206	0.0087397	0.0628151	-2.82395
Spock1	-2.45601	4.75906	-4.12027	0.00874256	0.0628151	-2.82431
Dusp5	4.23208	6.7885	4.11532	0.00878557	0.0630099	-2.82983
Slc6a17	-2.66689	5.34812	-4.1134	0.00880233	0.0630669	-2.83198
Lif	2.21557	3.19223	4.11186	0.0088158	0.0630669	-2.8337
Afap1	1.10325	5.94426	4.10967	0.00883501	0.0630669	-2.83615
Sdk1	3.31482	3.39847	4.10588	0.00886838	0.0632028	-2.84039
9530077C05Rik	1.46587	2.85132	4.10496	0.00887647	0.0632028	-2.84141
Gm4737	-1.15228	12.4532	-4.10396	0.00888534	0.0632028	-2.84254
Adam15	1.21867	7.05292	4.10392	0.00888566	0.0632028	-2.84258
Vstm2l	-3.033	2.42427	-4.10173	0.0089051	0.0632215	-2.84504
Adm2	2.54304	1.27152	4.1007	0.00891421	0.0632606	-2.84619
P2rx1	1.93406	1.39786	4.09984	0.00892182	0.063289	-2.84715
Pdgfrb	1.93004	8.86848	4.09339	0.00897928	0.0636134	-2.85437
Gbp2b	-4.75523	3.19733	-4.09145	0.00899668	0.0636324	-2.85654
Zkscan14	-1.05766	6.71404	-4.09042	0.00900597	0.0636324	-2.8577
Ryr2	-2.47664	4.28666	-4.08859	0.00902234	0.0636531	-2.85975
Ebf4	1.79032	3.11025	4.08738	0.00903324	0.0636531	-2.86111
Jund	1.11147	11.3882	4.08721	0.00903478	0.0636531	-2.8613
Asic2	-2.58276	2.19915	-4.08582	0.00904732	0.0636629	-2.86286
Plxna2	1.25248	9.51144	4.08409	0.00906295	0.0636629	-2.8648
Tnfaip6	3.64156	4.733	4.08274	0.00907519	0.0636629	-2.86632
Tmsb4x	1.6574	10.9253	4.08159	0.00908554	0.0636629	-2.8676
Mapk10	-2.64935	4.84416	-4.08121	0.00908901	0.0636629	-2.86803
Pole	2.43126	6.0033	4.08064	0.00909419	0.0636629	-2.86867
Ppm1h	1.17684	6.73122	4.08013	0.00909884	0.0636701	-2.86924
Sv2b	-2.56738	5.03477	-4.07908	0.00910838	0.0637115	-2.87042
Spsb1	1.58102	6.12307	4.07403	0.00915442	0.0639523	-2.87609
Sptb	-1.94713	5.3332	-4.07245	0.00916885	0.0639561	-2.87786
Atp8b2	1.07378	6.89328	4.07196	0.00917339	0.0639624	-2.87842
3110009E18Rik	-1.43224	3.56927	-4.07058	0.00918607	0.0639961	-2.87997
Chaf1a	2.03935	5.56751	4.07024	0.00918917	0.0639961	-2.88035
Mobp	-2.60808	5.04267	-4.06946	0.00919635	0.0640207	-2.88123
Kdelr3	3.75378	3.61795	4.06861	0.00920418	0.0640499	-2.88219
Srxn1	1.99681	11.3549	4.06804	0.00920944	0.064061	-2.88283
Ptch2	-1.07239	4.02827	-4.06551	0.00923277	0.0641471	-2.88567
Blnk	1.88034	5.95464	4.06326	0.00925357	0.0642662	-2.8882
Gli3	1.44895	3.90078	4.06274	0.00925833	0.0642738	-2.88878
Mat1a	-1.20774	16.5357	-4.06117	0.00927288	0.0642986	-2.89055
Pnoc	1.92359	1.95762	4.05507	0.00932969	0.0645991	-2.89742
Gfap	-2.48492	4.88865	-4.05494	0.00933094	0.0645991	-2.89757
Smim26	-1.47412	6.65906	-4.0536	0.00934348	0.0646384	-2.89908
Cldnd2	2.26636	1.61956	4.05258	0.00935301	0.0646384	-2.90022
Slc27a6	1.69725	3.03137	4.05254	0.00935343	0.0646384	-2.90027
Mxra7	1.37747	6.8662	4.05252	0.00935359	0.0646384	-2.90029
St8sia3	-2.05393	4.98598	-4.05237	0.00935503	0.0646384	-2.90047
Xlr4c	1.25381	0.904685	4.05103	0.00936758	0.0646997	-2.90197
Rab15	-2.27947	4.83141	-4.04953	0.00938164	0.0647713	-2.90366
Tub	-2.16373	4.15026	-4.04881	0.00938844	0.0647827	-2.90447
H2-Q9	-1.11174	5.92324	-4.04857	0.00939067	0.0647827	-2.90474
Mideas	1.5941	9.28712	4.04817	0.00939448	0.0647835	-2.9052
Hyls1	1.18262	5.21108	4.04727	0.00940297	0.0648046	-2.90621
Tmtc1	1.03388	5.93773	4.04706	0.00940491	0.0648046	-2.90644
Dppa3	2.84177	1.42089	4.04448	0.0094293	0.0648962	-2.90936
Cd209d	1.45298	0.72649	4.04279	0.00944536	0.0649688	-2.91127
Saa2	2.46962	8.64278	4.03397	0.00952934	0.0652499	-2.92122
Cadps	-2.84728	4.84934	-4.03379	0.00953108	0.0652499	-2.92142
Itprip	1.17457	5.4939	4.03323	0.00953644	0.0652499	-2.92206
Prdm8	-2.26551	1.6422	-4.03157	0.00955238	0.0652705	-2.92393
Hes6	-1.34738	8.23274	-4.03137	0.00955432	0.0652705	-2.92416
Smad9	-1.87395	8.31743	-4.03067	0.009561	0.0652844	-2.92495
Zfp174	-1.56431	5.97173	-4.02961	0.00957122	0.0652844	-2.92615
Dpp6	-2.24971	4.91431	-4.02777	0.00958891	0.0653395	-2.92822
Cubn	1.60831	1.23498	4.02772	0.0095894	0.0653395	-2.92828
Myl9	1.83052	5.84614	4.02663	0.00959991	0.065361	-2.92951
Fbxl15	-1.33956	6.366	-4.02633	0.00960286	0.065361	-2.92986
Pcdhga12	-1.68371	2.5817	-4.02351	0.0096301	0.0654687	-2.93304
Epb41l2	1.2849	8.67347	4.0196	0.00966813	0.0656531	-2.93747
Duxbl1	2.42826	1.72357	4.0192	0.00967199	0.0656531	-2.93792
Ankrd1	1.1899	5.00625	4.01784	0.00968528	0.0656775	-2.93946
Ctsd	1.29884	13.3888	4.01659	0.00969745	0.0656775	-2.94087
Gpcpd1	-1.81222	9.94434	-4.01608	0.00970249	0.0656775	-2.94146
Icam1	1.16944	8.84853	4.016	0.00970324	0.0656775	-2.94154
Opn1sw	-1.43509	0.717547	-4.01594	0.0097038	0.0656775	-2.94161
Nova1	-2.20467	3.1057	-4.01555	0.00970761	0.0656775	-2.94205
Degs2	2.36673	2.11746	4.01519	0.00971116	0.0656775	-2.94246
St6galnac5	-2.68044	1.96077	-4.01439	0.00971902	0.0656801	-2.94337
Arid5a	2.0027	6.52923	4.01135	0.00974886	0.0657102	-2.94682
Ndufs6b	-1.03687	5.71844	-4.01116	0.0097507	0.0657102	-2.94703
Kcnq2	-2.8586	4.89128	-4.01113	0.00975105	0.0657102	-2.94707
Cd36	1.75014	10.1749	4.00931	0.00976895	0.0657644	-2.94913
Lama2	2.23317	7.0886	4.00852	0.00977672	0.0657915	-2.95002
Dthd1	1.87929	0.939645	4.00605	0.0098011	0.0659303	-2.95282
Tagln3	-2.47151	4.34014	-4.00242	0.00983713	0.0660713	-2.95694
Kif6	1.83444	0.917219	4.00192	0.00984202	0.0660789	-2.9575
Nsl1	3.25301	3.32498	4.0014	0.00984722	0.0660885	-2.9581
Fxyd5	1.62057	6.99411	4.00026	0.00985855	0.066093	-2.95939
Slc17a7	-2.58139	5.98709	-3.99966	0.00986456	0.066093	-2.96007
Fabp4	1.2523	7.52955	3.99948	0.00986638	0.066093	-2.96028
Disp3	-1.99309	2.52814	-3.99944	0.00986671	0.066093	-2.96032
Edil3	-2.35932	4.08425	-3.99904	0.00987072	0.0660947	-2.96077
Dscam	-2.50621	2.92313	-3.99576	0.0099035	0.0662132	-2.9645
Cercam	2.00728	4.32997	3.99462	0.00991493	0.066236	-2.9658
Tnfsf10	-1.27933	6.24717	-3.99429	0.00991823	0.066236	-2.96617
Egr2	6.41458	4.97367	3.99172	0.00994398	0.0663352	-2.96908
Krt23	-1.51192	5.95036	-3.9909	0.00995223	0.0663369	-2.97001
Egflam	1.59997	5.15111	3.98937	0.00996772	0.0664149	-2.97176
Cyp2c55	3.08548	7.03773	3.98761	0.00998542	0.0664308	-2.97375
Vat1	1.08402	9.56388	3.98736	0.00998797	0.0664308	-2.97404
S100a9	2.23959	5.55536	3.98565	0.0100053	0.0664719	-2.97599
Amz1	1.84606	4.57348	3.98475	0.0100144	0.0664719	-2.97701
Ypel4	1.5135	4.20411	3.98405	0.0100215	0.0664719	-2.97781
Rdh9	1.03505	10.7568	3.98298	0.0100324	0.0664719	-2.97903
Rimbp2	-2.04955	3.42216	-3.98227	0.0100395	0.0664897	-2.97983
Cyp2a5	-1.75235	11.4992	-3.98035	0.0100591	0.0665449	-2.98202
Chgb	-2.35462	5.66179	-3.97916	0.0100713	0.0665745	-2.98338
Ctss	2.42988	10.2681	3.97844	0.0100786	0.0665978	-2.98419
Sgip1	-2.22972	4.64164	-3.97741	0.0100891	0.0666241	-2.98536
Pfkfb4	1.24337	5.24532	3.97731	0.0100902	0.0666241	-2.98548
Onecut1	-1.86261	6.80041	-3.97521	0.0101117	0.0667254	-2.98787
Fxyd3	1.36938	4.31941	3.97472	0.0101166	0.0667254	-2.98842
Yod1	1.14548	7.78094	3.97433	0.0101207	0.0667254	-2.98887
Abhd15	-1.20588	9.54385	-3.97273	0.0101371	0.0667844	-2.99069
Plekhg4	-1.33053	1.37387	-3.97226	0.010142	0.0667901	-2.99123
Chrnb1	1.05579	5.64286	3.9706	0.0101591	0.0668649	-2.99312
Tubb4b	1.11797	11.7276	3.96962	0.0101692	0.0668691	-2.99424
Prdm6	2.97059	2.25438	3.96647	0.0102017	0.0670225	-2.99783
Glipr2	1.21433	5.63275	3.96625	0.010204	0.0670225	-2.99808
Ybey	-1.1896	5.79757	-3.96586	0.0102081	0.0670244	-2.99853
Vcam1	1.86521	8.85919	3.96058	0.010263	0.0672339	-3.00455
Parvg	1.59482	5.00861	3.95966	0.0102725	0.0672505	-3.00559
Agbl3	-1.02903	5.73908	-3.95941	0.0102751	0.0672505	-3.00588
Gm12854	1.77334	3.85569	3.95748	0.0102953	0.0673452	-3.00808
Cyp27a1	-1.01221	12.736	-3.95586	0.0103122	0.0673843	-3.00993
Lamp5	-2.17727	3.70414	-3.95272	0.0103453	0.0674962	-3.01352
Cecr2	-1.14481	8.34736	-3.95175	0.0103555	0.067514	-3.01463
Vamp1	-1.70574	6.426	-3.95173	0.0103557	0.067514	-3.01465
Gm50598	1.9334	1.45308	3.94854	0.0103894	0.0676581	-3.0183
Klhl32	-1.84185	1.25426	-3.94632	0.0104128	0.0677149	-3.02083
Vwa5b2	-2.76117	1.38058	-3.94617	0.0104144	0.0677149	-3.021
Amph	-2.51501	4.28227	-3.94385	0.0104391	0.0677314	-3.02366
Brinp3	-2.12342	1.88142	-3.94204	0.0104583	0.0678053	-3.02572
Nefh	-2.32237	4.48858	-3.93941	0.0104864	0.0679164	-3.02873
Phactr3	-2.5989	3.5394	-3.93935	0.0104871	0.0679164	-3.02881
Mapt	-1.88134	6.53129	-3.93806	0.0105009	0.0679808	-3.03028
Ccdc116	1.73051	1.35164	3.93683	0.010514	0.0679858	-3.03169
St18	-1.81786	2.50552	-3.93654	0.0105171	0.0679858	-3.03202
Gpr179	1.95646	1.40906	3.93597	0.0105233	0.0680004	-3.03267
Ocstamp	-1.40706	4.85888	-3.93453	0.0105387	0.0680043	-3.03432
Il1rl2	2.65419	3.90263	3.93447	0.0105394	0.0680043	-3.03439
Serpina3k	-1.18568	17.0495	-3.93191	0.0105669	0.0681067	-3.03732
Kndc1	-2.86968	4.1154	-3.93092	0.0105776	0.0681509	-3.03846
Shroom3	1.32221	8.43748	3.92598	0.0106311	0.0683904	-3.04411
Pam	1.35137	9.46539	3.92588	0.0106321	0.0683904	-3.04423
Pou3f3	-2.58338	2.62085	-3.92549	0.0106363	0.0683904	-3.04467
Ndufa5	-1.06739	9.46282	-3.92528	0.0106386	0.0683904	-3.04492
Atp10a	1.25576	4.82907	3.92347	0.0106583	0.0684448	-3.04699
Dab2	1.30934	8.53264	3.92214	0.0106728	0.0684671	-3.04851
Clec4a2	1.83928	5.27077	3.92006	0.0106956	0.0684671	-3.05091
Btbd17	-1.57972	1.58652	-3.91994	0.0106969	0.0684671	-3.05105
Cpxm2	1.90818	4.14828	3.91404	0.0107616	0.0688061	-3.05782
Tbc1d8	-1.51619	9.05247	-3.9116	0.0107885	0.068815	-3.06062
Rftn1	1.93847	6.28522	3.91107	0.0107944	0.068815	-3.06123
Sult5a1	-2.07904	5.39319	-3.90608	0.0108496	0.0690796	-3.06696
Zap70	-1.16424	6.27866	-3.90469	0.0108652	0.0691409	-3.06856
Gad1	-2.44892	5.24458	-3.90418	0.0108708	0.0691518	-3.06915
Gpc3	2.82364	6.07958	3.90245	0.0108901	0.069182	-3.07114
Adamts12	3.64197	5.87013	3.90122	0.0109039	0.0692183	-3.07255
Myadm	1.0016	9.93439	3.90023	0.0109149	0.0692564	-3.07369
Esrrb	-1.90922	3.84986	-3.8991	0.0109276	0.0692659	-3.07499
Tcf24	2.30192	4.86322	3.89677	0.0109537	0.0693659	-3.07767
Gck	2.23646	10.8264	3.89389	0.0109861	0.0694822	-3.08098
Nyap2	-2.38555	1.92444	-3.8912	0.0110164	0.0696239	-3.08408
Klf1	-2.05713	5.06054	-3.88962	0.0110343	0.0696618	-3.0859
Dner	-2.64112	4.6894	-3.88919	0.0110392	0.0696674	-3.08639
Cd209a	1.91899	2.87645	3.88853	0.0110467	0.0696848	-3.08716
Cyp4b1	-1.27542	7.86081	-3.8879	0.0110538	0.0696848	-3.08788
Pik3r5	2.33344	5.70349	3.88557	0.0110803	0.0696996	-3.09057
Cdk5r2	-3.13273	4.16337	-3.88493	0.0110876	0.0696996	-3.09131
Elfn2	-2.13083	4.12372	-3.88455	0.011092	0.0696996	-3.09174
Gm21814	1.47769	0.738845	3.8843	0.0110947	0.0696996	-3.09203
Zfp457	-1.47414	1.44567	-3.88351	0.0111038	0.0696996	-3.09294
Tceal6	-1.79933	2.57652	-3.88119	0.0111303	0.0697969	-3.09561
Pls1	2.09996	4.61407	3.87844	0.0111618	0.0699388	-3.09879
Cybrd1	3.49333	3.6733	3.87804	0.0111665	0.0699429	-3.09926
Tnfrsf1b	1.00794	9.88475	3.87513	0.0111999	0.0700049	-3.10261
Gm12258	-1.16023	5.2467	-3.87502	0.0112012	0.0700049	-3.10274
Mkx	-1.38225	2.4937	-3.87182	0.0112382	0.0701416	-3.10644
Rrad	1.71563	2.53176	3.86792	0.0112833	0.0702958	-3.11094
Clspn	3.56494	3.59573	3.86774	0.0112854	0.0702958	-3.11114
Acsbg1	-2.53854	4.28408	-3.86762	0.0112869	0.0702958	-3.11129
Fcgr3	1.75346	7.96828	3.86666	0.011298	0.070315	-3.11239
Lsamp	-2.47179	5.12264	-3.86415	0.0113273	0.070431	-3.11529
Cap2	-2.12571	4.32382	-3.86372	0.0113323	0.070431	-3.1158
Pola1	1.38869	5.90997	3.86332	0.0113369	0.070431	-3.11625
H2bu2	-1.75582	1.49846	-3.8622	0.01135	0.0704392	-3.11755
Tmem150b	2.15684	1.84258	3.86175	0.0113553	0.070447	-3.11807
Alox5ap	1.58679	6.19415	3.85983	0.0113779	0.0705122	-3.12029
Slc9a2	-1.46016	1.26258	-3.85784	0.0114012	0.0705857	-3.12259
Neurl3	1.15584	7.37105	3.85779	0.0114018	0.0705857	-3.12265
Heg1	1.43118	8.70508	3.85453	0.0114403	0.0707003	-3.12643
Aoc1	2.61196	2.01459	3.85295	0.0114589	0.070706	-3.12825
Arid3a	-1.16816	5.39526	-3.85205	0.0114695	0.0707294	-3.12929
Wdr17	-2.38094	1.19047	-3.85106	0.0114812	0.0707294	-3.13044
Rundc3a	-1.94187	5.33991	-3.8499	0.0114951	0.0707294	-3.13179
Cnih3	-2.49654	1.66966	-3.84965	0.011498	0.0707294	-3.13208
Nav1	1.24828	8.05124	3.84935	0.0115015	0.0707294	-3.13242
Gjc3	-1.75252	5.74332	-3.84812	0.0115161	0.0707448	-3.13384
Arhgdia	1.01466	10.5313	3.84651	0.0115354	0.0707602	-3.13572
Unc5d	-2.89719	1.98109	-3.84644	0.0115361	0.0707602	-3.13579
Col12a1	1.86549	6.56807	3.84638	0.0115369	0.0707602	-3.13586
Cxcl16	1.36259	7.5409	3.84544	0.0115481	0.0707925	-3.13695
Zfp618	1.57543	5.23354	3.84194	0.01159	0.0709671	-3.14101
Tceal3	-1.97893	3.20636	-3.84125	0.0115983	0.0709763	-3.14181
Il1rl1	1.90978	0.954892	3.83615	0.0116596	0.0711778	-3.14772
Gm14288	-2.69397	2.11442	-3.83514	0.0116718	0.071218	-3.14889
Npsr1	-1.11637	0.868463	-3.83493	0.0116743	0.071218	-3.14913
Csmd1	-2.06852	2.75206	-3.8318	0.0117122	0.0713737	-3.15277
Dynll1	1.4038	8.78133	3.83142	0.0117169	0.0713737	-3.15322
Bhlhe40	1.56628	10.2622	3.82819	0.0117561	0.0715627	-3.15696
Serpinb1a	-1.72212	6.54236	-3.82792	0.0117593	0.0715627	-3.15727
Tmem79	-1.24576	5.20149	-3.82656	0.0117759	0.0716141	-3.15885
Ppp2r2c	-2.48376	5.51953	-3.82412	0.0118057	0.071696	-3.16169
Efemp2	1.87215	6.59436	3.82278	0.0118222	0.0717115	-3.16325
Ppp1r1a	-1.658	2.41942	-3.82254	0.0118251	0.0717115	-3.16353
Rad51b	1.47012	7.54342	3.8211	0.0118428	0.0717474	-3.1652
Ccno	-2.65412	2.59549	-3.8188	0.0118711	0.071865	-3.16788
Twist1	1.16296	3.15439	3.81831	0.0118771	0.071865	-3.16844
Akr1b7	2.11617	5.49838	3.81375	0.0119335	0.071977	-3.17375
Snph	-2.48577	4.77785	-3.80702	0.0120173	0.0723798	-3.18159
Scarf2	1.40008	7.59891	3.80587	0.0120315	0.0724017	-3.18292
Efcab2	-1.18103	5.80655	-3.80541	0.0120374	0.0724017	-3.18347
Atp6v0a4	1.81996	2.5566	3.80276	0.0120706	0.0725022	-3.18656
Tubb5	1.2092	10.644	3.79485	0.0121703	0.0728387	-3.19578
Icosl	1.1695	5.61018	3.7947	0.0121723	0.0728387	-3.19596
Rhoc	1.0438	8.64309	3.79353	0.012187	0.0728772	-3.19731
Olfm4	1.43509	0.717547	3.79304	0.0121933	0.072884	-3.19789
Gabrd	-2.17295	3.33698	-3.79104	0.0122187	0.0729919	-3.20022
Slc37a2	2.11541	6.59607	3.78667	0.0122744	0.0731487	-3.20532
Rims3	-1.45834	5.86376	-3.7863	0.0122792	0.0731487	-3.20576
Cmtm3	1.27456	7.80508	3.78619	0.0122806	0.0731487	-3.20588
Zfp707	-1.1603	8.66094	-3.78598	0.0122833	0.0731487	-3.20613
Hexb	1.45384	8.46923	3.78541	0.0122906	0.0731487	-3.2068
Vit	1.87232	1.93198	3.78489	0.0122973	0.0731487	-3.2074
Tgfbi	1.00767	10.0476	3.78475	0.0122991	0.0731487	-3.20757
Wdr72	1.77685	1.88425	3.78439	0.0123037	0.0731516	-3.20799
Meis3	1.04493	4.62563	3.78343	0.0123161	0.0732002	-3.20912
Tmem63c	-2.01994	2.62117	-3.78273	0.012325	0.0732225	-3.20993
Tm4sf5	2.9366	2.3384	3.7814	0.0123422	0.0732225	-3.21149
Paqr7	-1.05409	9.56609	-3.78071	0.012351	0.0732225	-3.21229
Myt1l	-2.44251	4.62825	-3.77885	0.012375	0.0732891	-3.21446
Cnn2	1.50095	7.08582	3.77866	0.0123774	0.0732891	-3.21468
Slc12a5	-2.17373	6.34229	-3.77838	0.0123811	0.0732891	-3.21502
Tnc	3.91938	5.81915	3.7755	0.0124184	0.0733925	-3.21838
Frat1	-1.17656	7.0475	-3.77491	0.012426	0.073397	-3.21907
Arpp21	-2.4699	4.81923	-3.77277	0.0124539	0.0735215	-3.22158
Frg2f1	-1.0408	6.22894	-3.77147	0.0124707	0.0735963	-3.2231
Mapk4	-1.82162	4.81379	-3.76899	0.0125031	0.0736975	-3.226
Uap1l1	1.42773	7.6	3.76887	0.0125047	0.0736975	-3.22614
Hal	-1.255	12.6943	-3.76607	0.0125414	0.0738145	-3.22942
Creb5	1.51011	3.65649	3.76211	0.0125934	0.0740215	-3.23406
Rbm44	1.92686	0.963429	3.75933	0.0126301	0.074144	-3.23732
Cyba	1.73177	7.42149	3.75755	0.0126537	0.0742267	-3.23941
Cend1	-2.36204	4.87011	-3.75491	0.0126887	0.0742781	-3.2425
BC034090	1.14823	4.32773	3.75474	0.012691	0.0742781	-3.2427
Plek	1.95618	6.9323	3.75451	0.012694	0.0742781	-3.24297
Nyx	2.42926	1.49241	3.75336	0.0127092	0.0742813	-3.24431
Map6d1	-2.38847	1.90284	-3.75222	0.0127245	0.0743008	-3.24566
Brsk2	-2.65406	3.61927	-3.74673	0.0127979	0.074499	-3.2521
Slc7a7	1.24763	6.53807	3.74664	0.0127991	0.074499	-3.2522
Nlrp1a	2.33646	2.32555	3.74624	0.0128045	0.074499	-3.25267
Rbl1	1.99316	5.96322	3.74599	0.0128079	0.074499	-3.25297
Pf4	3.39558	3.54504	3.74587	0.0128095	0.074499	-3.25311
Aldoc	-1.26881	8.13521	-3.74572	0.0128115	0.074499	-3.25329
Cntnap2	-2.46716	3.18529	-3.74548	0.0128147	0.074499	-3.25356
Galnt12	1.22947	3.73142	3.74277	0.0128512	0.074662	-3.25675
Loxl3	1.19154	5.80529	3.74015	0.0128866	0.0748429	-3.25983
Ccdc180	1.02832	0.791938	3.73946	0.0128959	0.0748558	-3.26064
Ggta1	1.56495	6.31077	3.73935	0.0128974	0.0748558	-3.26076
Zfp759	-1.23302	5.86213	-3.73844	0.0129098	0.0749032	-3.26184
Rhof	-1.12221	7.78514	-3.73655	0.0129354	0.0750016	-3.26406
Dusp6	2.28445	10.6383	3.73569	0.0129471	0.0750206	-3.26507
Myh9	1.22376	12.0992	3.73512	0.0129549	0.0750407	-3.26574
Rassf2	1.65123	6.44284	3.73074	0.0130146	0.0753294	-3.27089
Ikzf4	-1.19498	4.96072	-3.72773	0.0130558	0.0754039	-3.27444
LOC118568705	2.23002	4.71982	3.72745	0.0130597	0.0754039	-3.27476
Calr3	-1.77478	4.93736	-3.72695	0.0130666	0.0754039	-3.27536
Atp23	-1.38645	5.42254	-3.72629	0.0130756	0.0754039	-3.27613
Kcnab3	-1.08146	4.06836	-3.72591	0.0130809	0.0754039	-3.27658
Pnldc1	-2.00372	4.58614	-3.72512	0.0130917	0.0754039	-3.27751
Chst13	-1.17462	6.33254	-3.72458	0.0130991	0.0754039	-3.27814
Runx2	1.70066	3.45467	3.72321	0.013118	0.0754381	-3.27975
Frrs1l	-2.44199	4.35351	-3.72155	0.013141	0.075496	-3.28171
Map7d2	-2.6299	4.3251	-3.72102	0.0131483	0.0755138	-3.28234
Rfx4	-1.94198	5.8833	-3.72006	0.0131617	0.0755655	-3.28347
Slc6a16	-1.4158	5.6533	-3.71717	0.0132017	0.0756722	-3.28687
Sertm1	-2.19732	1.91838	-3.71502	0.0132316	0.0757937	-3.2894
Pacsin1	-2.58369	5.24066	-3.71192	0.013275	0.0759679	-3.29307
Cplx1	-2.72356	5.65102	-3.71079	0.0132908	0.0760008	-3.2944
Trpv2	1.22954	5.71335	3.71033	0.0132973	0.0760008	-3.29494
Smim3	1.3111	4.78116	3.70993	0.0133028	0.0760031	-3.29541
Gm11964	-1.12917	4.98437	-3.70879	0.0133188	0.0760451	-3.29676
Cacna1i	-1.17711	4.40869	-3.70605	0.0133574	0.0760921	-3.29999
Syngr3	-2.05735	3.72178	-3.70576	0.0133615	0.0760921	-3.30034
Pdlim2	1.51528	5.29441	3.70508	0.0133711	0.0761209	-3.30114
Gsta1	3.60101	6.72323	3.70191	0.0134159	0.0763262	-3.30488
Rgs8	-2.42401	4.44374	-3.70131	0.0134244	0.0763501	-3.30559
Shc2	2.04687	4.4632	3.69775	0.0134749	0.0765345	-3.30979
Dusp1	1.86055	11.0823	3.69734	0.0134808	0.0765345	-3.31028
Lonrf2	-2.38829	4.22233	-3.69356	0.0135347	0.0767037	-3.31474
Nfatc4	1.91909	3.92397	3.69268	0.0135473	0.076726	-3.31579
Lpar5	1.45191	3.53651	3.69168	0.0135616	0.0767821	-3.31697
Slamf7	2.40312	4.97417	3.68984	0.013588	0.076882	-3.31914
Rab44	2.30571	2.34041	3.68943	0.013594	0.0768911	-3.31964
Keg1	-1.76986	9.39803	-3.68907	0.0135992	0.0768955	-3.32006
Gm10639	1.97688	1.98426	3.68485	0.0136599	0.0771233	-3.32505
Myc	2.37663	9.09934	3.68475	0.0136614	0.0771233	-3.32517
Cks1b	1.05481	6.42452	3.68415	0.01367	0.0771448	-3.32587
Sv2c	-2.31115	3.75111	-3.68388	0.013674	0.0771448	-3.3262
Rnase13	-2.35938	2.08746	-3.6824	0.0136954	0.0772165	-3.32795
Cacng2	-2.51424	3.11853	-3.68023	0.0137269	0.0772165	-3.33052
Cbln2	-1.85338	1.85752	-3.67997	0.0137307	0.0772165	-3.33083
Diras2	-2.32028	4.81992	-3.67879	0.0137479	0.0772639	-3.33223
Dusp10	1.46306	7.11199	3.67799	0.0137596	0.0772799	-3.33318
Tnni2	1.73794	1.37841	3.67313	0.0138306	0.0775547	-3.33894
Trim50	1.96263	1.25909	3.67152	0.0138543	0.077613	-3.34085
Oxct2b	1.66224	0.831121	3.67064	0.0138671	0.0776355	-3.34188
Sesn2	1.22207	8.36804	3.66902	0.013891	0.0777197	-3.34381
Cdca4	1.38651	6.64827	3.66789	0.0139077	0.0777654	-3.34515
Fmc1	-1.04203	7.57527	-3.66572	0.0139397	0.0778928	-3.34772
Haus8	1.00724	6.39855	3.6629	0.0139815	0.0780518	-3.35107
Ar	-1.02959	7.11195	-3.66106	0.0140088	0.0781795	-3.35325
Car12	-1.70935	1.36412	-3.65931	0.0140349	0.0782753	-3.35533
Col28a1	4.08533	2.52905	3.65868	0.0140443	0.0782975	-3.35608
Ptpn14	1.01568	7.2539	3.65811	0.0140528	0.0782975	-3.35675
Pcp2	-2.62453	1.93281	-3.6578	0.0140574	0.0782975	-3.35712
Ppl	1.56228	9.4511	3.65755	0.0140612	0.0782975	-3.35742
Rbbp8nl	1.69474	0.84737	3.65661	0.0140753	0.078303	-3.35854
Rasal1	2.14948	4.93114	3.65659	0.0140755	0.078303	-3.35856
Grm2	-2.44729	1.8442	-3.6531	0.0141279	0.0785196	-3.36271
Celf5	-2.13217	3.9887	-3.65272	0.0141335	0.078526	-3.36316
Tnnt2	1.60217	3.89276	3.65189	0.0141461	0.0785606	-3.36415
Cep112	2.4397	3.4669	3.64666	0.014225	0.0788842	-3.37037
Calr4	1.29149	0.645743	3.64497	0.0142505	0.0789761	-3.37237
Ulk4	2.2432	2.8275	3.64396	0.0142659	0.0790365	-3.37358
Omd	-1.20835	5.8254	-3.64312	0.0142786	0.0790812	-3.37458
Gnal	-1.92626	5.36208	-3.6412	0.0143079	0.0791274	-3.37687
Alpk1	1.18189	6.55169	3.64106	0.0143099	0.0791274	-3.37703
Prss36	-1.28278	6.2763	-3.64081	0.0143139	0.0791274	-3.37733
Adgra1	-2.6953	2.2733	-3.63597	0.0143879	0.0793866	-3.3831
Aph1c	1.21901	5.34273	3.63466	0.0144079	0.0794719	-3.38465
Resp18	-2.27834	2.71787	-3.63116	0.0144619	0.079583	-3.38883
Mt1	1.72147	10.3869	3.631	0.0144643	0.079583	-3.38902
Casq2	3.03699	3.14532	3.62914	0.014493	0.0797158	-3.39123
Nat8f5	-1.64051	5.29048	-3.62668	0.0145312	0.0798508	-3.39417
Plagl1	2.23413	6.10952	3.62455	0.0145641	0.0799305	-3.3967
Dio1	-1.10859	9.36162	-3.62421	0.0145695	0.0799305	-3.39711
Padi4	2.1758	2.022	3.62419	0.0145698	0.0799305	-3.39714
Ntsr2	-2.01675	3.43186	-3.62352	0.0145802	0.0799454	-3.39794
Rbm20	-1.17682	5.49368	-3.62282	0.0145911	0.0799678	-3.39877
Ccl7	1.33698	1.86348	3.62169	0.0146088	0.0799769	-3.40012
Tgif1	1.022	9.28324	3.62077	0.014623	0.0800052	-3.40121
Ikzf2	1.96634	3.40127	3.61992	0.0146363	0.0800528	-3.40223
Myo1f	2.3184	7.24729	3.61789	0.0146681	0.0801714	-3.40465
Nrxn3	-2.13656	4.94292	-3.61601	0.0146977	0.0802591	-3.40691
Tsc22d1	1.0363	9.66129	3.61485	0.0147158	0.0802591	-3.40828
Mpig6b	1.67495	1.34692	3.61469	0.0147184	0.0802591	-3.40847
Tenm2	-2.46438	3.12444	-3.61432	0.0147243	0.0802591	-3.40892
Casp12	1.02946	6.15667	3.61377	0.0147329	0.0802812	-3.40958
Cadm2	-2.51494	4.3532	-3.61309	0.0147437	0.0803085	-3.41039
Dll4	-1.01235	5.91441	-3.61287	0.0147471	0.0803085	-3.41065
Fam13a	-1.25864	9.18738	-3.61151	0.0147685	0.0803632	-3.41227
Ddn	-2.55986	5.90138	-3.60823	0.0148204	0.0804962	-3.41619
Clec12a	1.80982	7.2374	3.60819	0.0148211	0.0804962	-3.41625
Gm15483	-1.38999	1.20444	-3.60618	0.0148531	0.0804962	-3.41865
Gm11837	-1.16227	4.92484	-3.60608	0.0148546	0.0804962	-3.41877
Scn2b	-2.32023	4.96138	-3.60369	0.0148927	0.0805937	-3.42163
Rasgef1c	-1.5011	1.14888	-3.60349	0.0148959	0.0805937	-3.42186
Septin3	-2.48572	5.04671	-3.60317	0.014901	0.0805966	-3.42225
Ager	1.42898	3.1104	3.60156	0.0149267	0.0806791	-3.42417
Gfpt2	1.77733	5.23182	3.60147	0.0149282	0.0806791	-3.42429
Fez1	-2.47978	4.52658	-3.60135	0.01493	0.0806791	-3.42442
Pmp22	1.20264	7.10635	3.60098	0.014936	0.0806867	-3.42487
Ankle1	3.23457	3.57707	3.5975	0.0149918	0.0809273	-3.42903
Cyp4f16	2.13641	6.35883	3.59734	0.0149944	0.0809273	-3.42923
Sgcd	1.34186	3.80537	3.59436	0.0150424	0.0810705	-3.43279
Rph3a	-2.49822	5.42289	-3.59319	0.0150612	0.0810888	-3.43419
Zfand5	1.35047	10.539	3.59261	0.0150706	0.0811142	-3.43489
Adra1d	-2.01365	2.13682	-3.59066	0.0151021	0.0812339	-3.43722
Nbdy	1.43488	5.36591	3.58906	0.015128	0.0813298	-3.43914
Cabp4	-2.40496	1.60081	-3.58862	0.0151353	0.0813298	-3.43967
Ackr3	1.2771	4.66035	3.58786	0.0151476	0.0813329	-3.44058
Proca1	-2.17693	5.44139	-3.58782	0.0151483	0.0813329	-3.44063
Art4	1.08755	6.89817	3.58633	0.0151726	0.081438	-3.44242
Esd-ps	-2.02045	1.63078	-3.58478	0.0151979	0.0814798	-3.44428
Dlgap3	-2.49392	4.58176	-3.58471	0.0151989	0.0814798	-3.44435
Gnao1	-2.19965	6.06576	-3.58389	0.0152123	0.0815021	-3.44534
Rbfox3	-1.64482	5.17649	-3.57863	0.0152986	0.0818288	-3.45165
Plppr4	-2.27076	4.39427	-3.57713	0.0153232	0.0819212	-3.45345
Frmd5	-1.52969	3.04246	-3.57658	0.0153322	0.0819265	-3.4541
Fgf18	1.74477	1.30321	3.57321	0.015388	0.0820926	-3.45816
Itga8	2.46848	8.23674	3.57255	0.0153989	0.0821088	-3.45895
Rasgef1a	-2.37217	4.10549	-3.56826	0.0154702	0.0823195	-3.4641
Mt2	2.87932	9.58876	3.56781	0.0154777	0.0823209	-3.46464
Nabp1	1.60329	8.58713	3.56235	0.0155689	0.0827062	-3.47121
Selenon	1.46803	6.73766	3.56167	0.0155804	0.082742	-3.47203
Drd2	-2.54151	1.66909	-3.55823	0.0156382	0.0828328	-3.47616
Iqgap1	1.70533	8.95921	3.55808	0.0156407	0.0828328	-3.47634
Tpd52l1	-1.16429	6.86269	-3.55737	0.0156527	0.0828328	-3.47719
Scube3	2.82045	5.10149	3.55729	0.0156541	0.0828328	-3.47729
Slc13a4	-1.15841	2.37044	-3.55627	0.0156714	0.0828721	-3.47852
Hoxb6	-1.2717	1.2564	-3.55605	0.015675	0.0828721	-3.47878
Mmgt2	1.42315	4.93081	3.55589	0.0156777	0.0828721	-3.47897
Il1r2	1.96291	2.12416	3.55342	0.0157195	0.0829874	-3.48195
Gng3	-2.33249	3.74837	-3.55305	0.0157259	0.0829874	-3.4824
G0s2	-1.04725	11.0601	-3.55223	0.0157397	0.0830048	-3.48338
Vstm4	2.23796	6.02889	3.55195	0.0157444	0.0830048	-3.48371
Map3k13	1.59963	8.74478	3.55137	0.0157543	0.0830048	-3.48441
Ppfia3	-2.21414	3.98597	-3.55036	0.0157715	0.0830048	-3.48563
Mpo	2.56699	2.20071	3.54979	0.0157812	0.0830048	-3.48631
Wfdc18	1.77501	1.31833	3.54787	0.0158139	0.083068	-3.48863
Gria1	-2.08411	5.56694	-3.54718	0.0158257	0.083068	-3.48946
Thbs2	2.08271	7.30542	3.54689	0.0158307	0.083068	-3.48981
Pfn2	-1.38255	6.37089	-3.54687	0.015831	0.083068	-3.48983
Caskin1	-2.12129	4.30787	-3.54595	0.0158467	0.0831255	-3.49094
Frmpd1	-1.55666	1.59805	-3.54372	0.0158851	0.0831898	-3.49364
D130043K22Rik	-1.33196	5.3399	-3.54345	0.0158897	0.0831898	-3.49396
Mcm3	1.54046	6.70645	3.54181	0.0159178	0.0832744	-3.49593
Mrpl34	-1.08879	8.44305	-3.54121	0.0159282	0.0832761	-3.49666
Brd2	1.91034	12.1195	3.54048	0.0159407	0.0832761	-3.49754
Synpr	-2.45069	2.75367	-3.53897	0.0159668	0.0833322	-3.49936
Slc4a10	-2.39466	4.41532	-3.53742	0.0159936	0.083447	-3.50123
Slc2a4	1.81473	1.84763	3.53536	0.0160293	0.0835587	-3.50372
Itga11	2.22252	3.43613	3.53429	0.0160477	0.0836302	-3.505
B3gnt8	1.98486	3.55705	3.53331	0.0160647	0.0836692	-3.50618
Scg2	-2.34056	4.96328	-3.53121	0.0161014	0.0837331	-3.50872
Hand2	1.31542	7.49015	3.53096	0.0161056	0.0837331	-3.50902
[truncated: 846 more rows]

## Sheet: Tables S2
Additional Table2. The differential gene changes in Model control vs FZHY treatment
id	logFC	AveExpr	t	P.Value	adj.P.Val	B
Fgf21	-7.12823	8.59474	-26.0094	1.5337e-06	0.0157814	4.54985
Il11ra2	1.19499	0.597494	20.8192	4.63794e-06	0.0157814	4.08973
LOC118568469	1.19499	0.597494	20.8192	4.63794e-06	0.0157814	4.08973
Nog	1.19499	0.597494	20.8192	4.63794e-06	0.0157814	4.08973
Tmed6	1.19499	0.597494	20.8192	4.63794e-06	0.0157814	4.08973
Cyp4a12a	4.66619	8.26006	20.1956	5.39321e-06	0.0157814	4.01652
Scube3	-1.83401	5.80073	-19.0293	7.24226e-06	0.0170089	3.86588
Mrgprg	-1.16249	0.581245	-18.0725	9.34914e-06	0.0170089	3.72717
Pate14	-1.16249	0.581245	-18.0725	9.34914e-06	0.0170089	3.72717
Ugt1a5	1.68651	8.94779	17.9429	9.68779e-06	0.0170089	3.70723
Acot2	-3.1645	8.69382	-15.0611	2.29766e-05	0.0366727	3.17737
Trp53inp1	-2.92985	12.575	-14.4087	2.85628e-05	0.0417898	3.03002
Scara3	-1.47105	8.06171	-13.2201	4.35557e-05	0.0588236	2.72892
Gpat3	-2.1414	8.54965	-12.8756	4.95555e-05	0.0602772	2.63284
Cyp4a12b	4.12559	7.01168	12.6092	5.48813e-05	0.0602772	2.55555
Ddr1	-1.15508	8.44167	-12.5513	5.61283e-05	0.0602772	2.53839
Endou	1.60488	3.27245	12.3788	6.00464e-05	0.0602772	2.48651
Mtmr11	-1.24224	8.51391	-12.2147	6.40834e-05	0.0602772	2.43603
Mthfr	-1.2899	9.25909	-11.7732	7.66566e-05	0.0602772	2.29473
Slit2	-1.53548	5.23418	-11.6925	7.92609e-05	0.0602772	2.26802
Apol9b	1.09481	10.5181	11.554	8.39845e-05	0.0602772	2.22145
Pdk4	-2.83449	10.1167	-11.271	9.47216e-05	0.0602772	2.12358
Ccdc120	-2.02645	8.55742	-11.1654	9.91423e-05	0.0602772	2.08609
Tmem40	-1.44971	0.724854	-11.1602	9.93691e-05	0.0602772	2.08421
Rcan1	-3.1003	9.9201	-11.088	0.000102542	0.0602772	2.05825
Btc	-1.66037	6.05764	-11.0779	0.000102997	0.0602772	2.05458
Spint1	-1.09639	5.42489	-10.6249	0.000126038	0.0665146	1.88547
Gpr155	1.10483	8.86226	10.3519	0.000142897	0.0665146	1.77834
Klrc1	2.01313	2.34516	10.2714	0.000148378	0.0665146	1.74594
G0s2	-1.08333	10.0522	-10.1702	0.000155619	0.0665146	1.70473
Rassf1	-1.73114	8.52729	-9.95338	0.00017261	0.0665146	1.6144
Ppp1r42	1.37194	4.21658	9.92821	0.000174722	0.0665146	1.60373
Gadd45a	-4.10868	8.39699	-9.92793	0.000174746	0.0665146	1.60361
Tafa2	1.91781	3.91778	9.81104	0.00018497	0.0665146	1.55358
Pmm1	-1.8949	6.50433	-9.80546	0.000185475	0.0665146	1.55117
Insrr	-1.2736	0.6368	-9.80446	0.000185566	0.0665146	1.55074
C8b	1.13968	11.8713	9.71622	0.000193789	0.0665146	1.51238
Dusp8	-3.73173	8.31895	-9.62897	0.000202351	0.0665146	1.47397
A1bg	3.30707	1.65354	9.59688	0.000205613	0.0665146	1.45972
Sowahb	-1.24129	8.35762	-9.51772	0.000213929	0.0665146	1.4243
Klra3	-2.06057	1.03029	-9.48757	0.000217202	0.0665146	1.4107
Csad	1.43529	11.9294	9.37554	0.000229896	0.0665146	1.35965
Enc1	-1.57934	9.11596	-9.36531	0.000231098	0.0665146	1.35495
Atf3	-6.13571	9.79225	-9.28835	0.000240389	0.0672296	1.31935
Tnfrsf12a	-2.61181	8.67949	-9.28147	0.000241241	0.0672296	1.31615
Tm7sf2	1.36579	10.2312	9.24396	0.00024595	0.067471	1.29864
Shisa4	-1.17663	3.89355	-9.06594	0.000269847	0.0717833	1.21421
Nr1d1	3.14947	9.37146	9.03196	0.000274717	0.0719883	1.19784
Spty2d1	-1.13022	9.27278	-8.97265	0.000283469	0.0731892	1.16908
Palmd	-1.29699	10.4908	-8.92913	0.000290103	0.0733145	1.14782
Ddit3	-3.61369	9.20287	-8.79182	0.000312278	0.0763296	1.07984
Cyp2c23	1.04291	12.6049	8.78197	0.000313946	0.0763296	1.0749
Cep85l	-1.00793	9.93645	-8.76193	0.00031737	0.0763296	1.06485
Smox	-1.08402	7.20801	-8.71232	0.000326038	0.0771571	1.03984
Tubb2a	-2.32155	11.3272	-8.69025	0.000329985	0.0771571	1.02866
Cyp2g1	3.18813	3.04377	8.62079	0.000342784	0.0771571	0.993214
Ptn	-1.35273	3.90712	-8.48021	0.000370536	0.0803148	0.920357
Zdhhc2	-1.13715	5.89021	-8.45513	0.000375763	0.0804545	0.907199
Ugt2b1	1.21686	12.2338	8.3941	0.000388854	0.0813444	0.874971
Pnldc1	1.47207	4.44337	8.38948	0.000389868	0.0813444	0.872518
Hspa5	-1.2893	13.9106	-8.2952	0.000411238	0.0813444	0.822118
Capn12	-1.44971	0.724854	-8.29033	0.000412378	0.0813444	0.819497
Tef	1.48023	9.87651	8.27098	0.000416951	0.0813444	0.809054
Kbtbd8	-2.15381	6.45885	-8.27084	0.000416985	0.0813444	0.808978
St14	-1.21719	5.98665	-8.24181	0.000423957	0.0817957	0.79326
Dsg1c	1.89969	7.91607	8.11101	0.000457143	0.0872398	0.721571
Atf4	-1.22374	11.317	-8.05032	0.000473582	0.088406	0.687828
Epdr1	-1.36282	6.19952	-8.03929	0.000476646	0.088406	0.681661
Tspan8	-1.00168	6.23679	-8.02282	0.000481262	0.088406	0.672436
Col5a3	1.09491	9.8347	7.96266	0.000498587	0.088406	0.638534
Rd3	2.20166	3.17601	7.89866	0.000517832	0.088406	0.602133
Keg1	1.98665	9.60496	7.88586	0.000521787	0.088406	0.594808
Tra2b	-1.03156	9.90388	-7.87033	0.000526632	0.088406	0.585907
Ehf	-1.36846	6.15433	-7.8612	0.000529508	0.088406	0.580658
Srrm4	-1.89284	9.10726	-7.84834	0.000533587	0.088406	0.573259
Slc22a4	1.92002	4.74874	7.79761	0.000550045	0.088406	0.543932
Cdkn1a	-2.53317	10.9233	-7.77717	0.000556848	0.088406	0.532048
Akr1c18	-3.37408	6.27938	-7.71975	0.000576497	0.088406	0.498469
Tmem253	1.48974	1.07821	7.71404	0.000578496	0.088406	0.495111
Ido2	1.3034	10.0318	7.69746	0.000584347	0.088406	0.485351
4930438A08Rik	1.62909	0.814543	7.6871	0.000588036	0.088406	0.479243
Umod	1.62909	0.814543	7.6871	0.000588036	0.088406	0.479243
Gm36712	1.64697	0.823486	7.63662	0.000606419	0.088406	0.449329
Dusp16	-1.11231	10.6175	-7.61318	0.000615189	0.088406	0.435355
Tmem45a	-1.39383	5.51825	-7.60726	0.000617426	0.088406	0.431821
Tcp10b	2.20063	1.32254	7.59856	0.000620733	0.088406	0.426618
Chil1	1.19268	7.03572	7.50915	0.00065596	0.088406	0.372747
Frmd7	-2.08624	1.04312	-7.48311	0.000666661	0.088406	0.356917
Rgs16	-3.95894	8.67284	-7.43652	0.000686331	0.088406	0.328433
Nupr1	-2.77872	7.17849	-7.3993	0.000702535	0.088406	0.305536
Adamts1	-2.48289	9.3526	-7.38953	0.000706866	0.088406	0.2995
Itgb8	-1.22646	5.78586	-7.35781	0.000721139	0.088406	0.279851
Elavl3	-1.18284	2.81474	-7.33493	0.00073165	0.088406	0.265613
Wnt7b	-2.02261	2.50196	-7.33378	0.000732182	0.088406	0.264898
Gm10037	1.94821	2.42381	7.31219	0.000742275	0.088406	0.251415
Skil	-1.19033	9.25855	-7.28542	0.000755018	0.088406	0.234637
Sesn2	-1.1624	8.48209	-7.28442	0.000755499	0.088406	0.234008
Cidec	-4.50423	5.56783	-7.26917	0.000762879	0.088406	0.224418
Lrit1	1.78432	6.38293	7.25301	0.000770793	0.088406	0.214229
Dcun1d3	-1.09035	8.19948	-7.24345	0.000775521	0.088406	0.20819
Grhl1	-2.08156	6.48802	-7.19281	0.000801141	0.088406	0.176053
Nrg1	-2.19035	7.22157	-7.19096	0.000802098	0.088406	0.174871
Myh7b	-1.5787	0.789352	-7.18419	0.000805604	0.088406	0.170554
Lrit2	3.18801	4.8112	7.18136	0.000807073	0.088406	0.16875
Nr1d2	1.42948	9.50851	7.17442	0.000810695	0.088406	0.164316
S100g	-3.7658	5.93475	-7.1516	0.000822735	0.0885482	0.149708
Zbtb21	-1.97848	8.76223	-7.13442	0.000831938	0.0885482	0.138678
Cthrc1	-2.01581	2.57299	-7.12655	0.0008362	0.0885482	0.133609
Mthfd2	-1.42377	5.90128	-7.11099	0.000844693	0.0885482	0.123579
Sprr1a	-5.93363	6.45872	-7.1095	0.000845507	0.0885482	0.122623
Arhgef2	-1.65171	8.97154	-7.09781	0.000851964	0.0885482	0.115068
Elovl6	1.03318	9.82013	7.09464	0.000853726	0.0885482	0.113015
Fdft1	1.04973	10.5491	7.07768	0.00086322	0.0885482	0.102026
Plin2	-1.88916	13.6097	-7.04869	0.000879738	0.0887676	0.0831745
Zfand4	1.51251	7.86743	7.03511	0.000887601	0.0890492	0.0743183
Car1	2.11858	5.83609	6.99134	0.000913529	0.0895828	0.0456298
Jun	-3.85399	11.9298	-6.99059	0.000913976	0.0895828	0.0451419
Nop58	-1.00788	9.0708	-6.97602	0.00092281	0.0895828	0.0355464
Ces2a	1.89264	12.887	6.97031	0.000926301	0.0895828	0.0317785
C6	1.04343	11.5588	6.95822	0.000933739	0.0895828	0.0237959
Alas2	1.3416	10.2401	6.93844	0.000946065	0.0902721	0.0106975
Inhbb	-1.76042	5.95923	-6.88699	0.000979027	0.0905658	-0.0235519
Ier3	-2.97228	6.36611	-6.85469	0.00100042	0.0905658	-0.045204
Igfbp1	-2.45558	13.8102	-6.82087	0.00102341	0.0905658	-0.0679892
Ccdc151	1.54084	3.90831	6.81959	0.0010243	0.0905658	-0.0688532
Tspear	1.30133	1.98926	6.79294	0.00104288	0.0905658	-0.0868994
Grm5	-1.32259	1.85628	-6.79018	0.00104482	0.0905658	-0.0887688
BC016579	-3.07827	3.22378	-6.77688	0.00105426	0.0905658	-0.0978062
Erbb3	1.00221	11.459	6.7755	0.00105524	0.0905658	-0.0987444
Ankrd1	-1.66607	5.01161	-6.69212	0.00111685	0.0942097	-0.15585
Plk3	-2.91748	11.7181	-6.67797	0.00112772	0.0942097	-0.165618
Omg	-1.05727	2.35171	-6.65588	0.00114495	0.0942097	-0.180911
Lrrc29	1.19281	5.75444	6.65103	0.00114876	0.0942097	-0.18427
Hilpda	-2.4349	6.80785	-6.62472	0.00116977	0.0942097	-0.202572
Srsf3	-1.05436	9.83286	-6.59883	0.00119088	0.0943091	-0.22065
H1f5	-2.05279	2.77895	-6.58503	0.00120232	0.0943091	-0.230315
Trib3	-2.3301	8.71556	-6.58496	0.00120238	0.0943091	-0.230364
Cyp26a1	3.74347	8.25726	6.57892	0.00120742	0.0943091	-0.234601
Jph1	1.98301	3.62471	6.55787	0.00122521	0.0943091	-0.249405
Ptp4a1	-1.64509	10.7894	-6.55167	0.00123051	0.0943091	-0.253774
Tsc22d1	-1.02105	9.73073	-6.54327	0.00123773	0.0943091	-0.2597
Srd5a1	1.53015	9.42693	6.52928	0.00124986	0.0943091	-0.269583
H1f4	-2.11324	2.68571	-6.51742	0.00126026	0.0945572	-0.277986
Pvr	-1.64565	8.67216	-6.50609	0.00127029	0.0947281	-0.286027
Enah	-1.09972	6.00391	-6.50133	0.00127453	0.0947281	-0.289407
Apoa4	-2.04886	13.2743	-6.47128	0.00130169	0.0953233	-0.31081
Car6	-1.65542	0.827708	-6.45702	0.00131483	0.0953233	-0.32101
Chrnb1	-1.41619	5.68724	-6.42693	0.00134304	0.0954647	-0.342593
Slco1a1	2.71839	8.28176	6.33115	0.00143776	0.0984378	-0.412017
Sat1	-1.94875	11.3203	-6.32265	0.00144654	0.0984378	-0.41823
Cyp7b1	1.59873	8.31179	6.31385	0.00145569	0.0986778	-0.424665
Hes6	1.0731	8.23874	6.22417	0.00155301	0.100986	-0.490823
Plekhh1	-1.42066	4.81853	-6.20595	0.00157371	0.101423	-0.504383
Ntsr2	-1.25191	1.82094	-6.19047	0.00159155	0.101981	-0.515933
Sez6	-1.0757	2.63771	-6.17014	0.00161534	0.102362	-0.531145
Klf6	-2.86132	10.4166	-6.16526	0.00162111	0.102362	-0.534802
Cldn7	-1.22964	4.88375	-6.13204	0.00166107	0.103051	-0.559791
H3c4	-2.57351	1.28676	-6.1112	0.00168672	0.103409	-0.57553
Foxq1	2.22601	8.87544	6.10834	0.00169028	0.103409	-0.577698
Ugt1a9	1.92795	9.80094	6.09713	0.00170431	0.103409	-0.58619
Angptl4	-1.31489	11.4915	-6.09381	0.00170849	0.103409	-0.588709
Areg	-4.77952	3.44441	-6.08607	0.00171828	0.103409	-0.594583
Igfals	1.17648	9.91294	6.07206	0.00173618	0.103409	-0.605242
Tes	-1.42049	6.91607	-6.05958	0.00175231	0.103409	-0.614759
Ppp1r15a	-2.05396	9.5	-6.01762	0.00180784	0.103409	-0.646883
Gstp2	-1.48291	5.49816	-5.99932	0.00183271	0.103409	-0.660963
Acsm5	1.00913	10.8044	5.99513	0.00183846	0.103409	-0.664194
Mmp7	-3.02389	5.86996	-5.97918	0.00186055	0.103409	-0.67651
Sun3	1.63753	0.929877	5.97277	0.0018695	0.103409	-0.681462
Kcna1	-1.07359	3.61407	-5.95243	0.00189828	0.103409	-0.69723
D630039A03Rik	1.17081	8.04505	5.95222	0.00189859	0.103409	-0.697397
Cebpd	-1.61207	8.02986	-5.92997	0.00193066	0.103409	-0.714699
Myom1	-1.03266	5.6267	-5.91937	0.00194619	0.103409	-0.722973
H1f2	-1.00181	9.73468	-5.91638	0.00195058	0.103409	-0.725302
Izumo4	1.42367	6.97963	5.91425	0.00195373	0.103409	-0.72697
Glis3	-1.35173	5.89044	-5.89814	0.00197769	0.103418	-0.739574
Cldn20	1.77044	0.885219	5.88798	0.00199298	0.103418	-0.747536
Gpr137c	1.76076	3.13203	5.88554	0.00199666	0.103418	-0.749447
Depp1	1.11115	10.0204	5.88543	0.00199684	0.103418	-0.749539
Smcp	-1.46759	0.733796	-5.86515	0.00202785	0.104432	-0.765485
Ppp1r16b	1.10076	6.06901	5.85962	0.0020364	0.104432	-0.769837
Ddit4	-2.75853	9.28974	-5.85605	0.00204195	0.104432	-0.772655
H4c18	-2.80319	1.4016	-5.8494	0.00205232	0.104432	-0.7779
Mep1a	-1.82374	0.911868	-5.84685	0.00205631	0.104432	-0.779913
Icam4	2.13363	1.94209	5.82798	0.00208617	0.105518	-0.794846
Idi1	1.21272	8.75384	5.81963	0.00209953	0.105535	-0.801461
H4c3	-2.4683	2.03081	-5.80928	0.00211625	0.105535	-0.809684
Slc7a1	-1.21916	6.52067	-5.8058	0.00212189	0.105535	-0.812443
Aspg	1.28484	11.05	5.74367	0.0022259	0.108323	-0.862104
Rasd1	-2.42257	4.53724	-5.73099	0.00224786	0.108692	-0.8723
Wnt10a	-1.94002	0.97001	-5.7172	0.00227202	0.108692	-0.883409
Opn1sw	1.94002	0.97001	5.7172	0.00227202	0.108692	-0.883409
Slc1a2	1.17904	7.14747	5.692	0.00231697	0.108887	-0.90378
Lcn8	1.60485	3.59099	5.66802	0.00236072	0.108887	-0.923244
Clec2d	1.46731	10.0847	5.65189	0.0023907	0.109095	-0.93638
Dct	2.69892	4.06006	5.63997	0.00241315	0.109227	-0.946114
Slc22a30	1.11479	10.5064	5.63959	0.00241386	0.109227	-0.946421
Hid1	-2.08145	7.09032	-5.62228	0.00244689	0.110321	-0.96058
Msmo1	1.29442	10.1686	5.61141	0.00246791	0.110321	-0.969495
Lcn12	1.69309	0.957654	5.56949	0.00255099	0.111071	-1.00403
Tob2	-1.22569	10.1546	-5.55013	0.00259045	0.111071	-1.02005
Npas2	-2.01013	7.50843	-5.54678	0.00259736	0.111071	-1.02283
Fam83b	-1.14158	3.59804	-5.53326	0.00262543	0.111071	-1.03406
Epcam	-1.3317	7.12883	-5.52994	0.00263236	0.111071	-1.03682
Hdc	-1.02939	6.35547	-5.5288	0.00263476	0.111071	-1.03777
Cyp2c40	1.39793	3.77219	5.52384	0.00264519	0.111071	-1.04189
Cd24a	-1.23616	7.56525	-5.52169	0.00264973	0.111071	-1.04369
Tcf24	2.02851	7.25921	5.51968	0.00265397	0.111071	-1.04536
Olfr433	1.49065	0.745325	5.5145	0.00266498	0.111132	-1.04968
Slc18a1	1.41227	6.1619	5.50565	0.00268388	0.111132	-1.05707
Rhbdf2	-1.11238	9.25603	-5.49978	0.0026965	0.111132	-1.06197
Nts	-2.41218	2.00275	-5.46228	0.00277878	0.113458	-1.09341
Aox3	1.05155	12.9294	5.45518	0.0027947	0.11358	-1.09939
Fhl3	-1.40797	4.91037	-5.45	0.00280637	0.11368	-1.10376
Ifrd1	-3.218	9.70812	-5.44548	0.0028166	0.11368	-1.10756
Hspa1l	-1.22736	2.17876	-5.42599	0.00286124	0.114601	-1.12403
Klhl33	2.25204	2.57573	5.42414	0.00286553	0.114601	-1.1256
Gldn	-2.55382	5.90512	-5.41815	0.00287944	0.114635	-1.13067
Rhpn2	-1.16251	9.19401	-5.40133	0.00291892	0.115203	-1.14494
Rhbg	2.29218	6.23217	5.39068	0.00294423	0.115726	-1.15399
H3f3b	-1.39791	12.1142	-5.33319	0.00308547	0.118021	-1.20315
Rrm2	-1.32674	7.96318	-5.31663	0.00312762	0.118485	-1.2174
Mup-ps12	2.48006	4.36349	5.31519	0.00313134	0.118485	-1.21865
Tsku	-2.0493	10.66	-5.29335	0.00318803	0.118837	-1.2375
Rab17	1.07145	8.09155	5.28111	0.00322033	0.118971	-1.2481
1700017B05Rik	-1.57589	9.54723	-5.27547	0.00323533	0.118971	-1.25298
Apbb3	-1.70679	8.72478	-5.26111	0.00327392	0.119257	-1.26545
Gm4275	-1.9371	0.968552	-5.24491	0.00331811	0.119377	-1.27955
Usp29	-1.9371	0.968552	-5.24491	0.00331811	0.119377	-1.27955
Zmat4	-2.05831	1.02916	-5.22046	0.00338614	0.119766	-1.30091
Pycr1	-2.73375	3.483	-5.21635	0.00339774	0.119766	-1.30451
Tnfsf10	1.15092	6.42079	5.21607	0.00339854	0.119766	-1.30476
Stra8	1.34187	0.782045	5.2123	0.00340921	0.119766	-1.30806
Sugct	1.13338	8.34106	5.21156	0.0034113	0.119766	-1.3087
Ak7	2.01275	2.16886	5.19008	0.00347296	0.119766	-1.32757
Gdf15	-2.58065	10.0656	-5.18276	0.00349424	0.119766	-1.33401
Inhbe	-2.22227	9.72058	-5.18087	0.00349979	0.119766	-1.33568
Lamc2	-1.02528	6.40258	-5.17637	0.00351296	0.119766	-1.33964
Ypel4	-2.25636	4.05538	-5.16382	0.00355009	0.120034	-1.35072
Fn3k	1.2931	6.89754	5.14515	0.00360613	0.120443	-1.36723
Cbx2	1.05802	7.1142	5.11232	0.00370727	0.121434	-1.39641
Mup6	2.44668	3.87101	5.09858	0.00375057	0.121942	-1.40866
Tmem25	1.25141	8.96338	5.08847	0.00378279	0.122241	-1.41769
Mup21	1.37159	8.06961	5.08683	0.00378804	0.122241	-1.41916
Glrb	-2.28785	2.82857	-5.07986	0.00381049	0.122241	-1.4254
Slc7a11	-3.90708	5.68907	-5.07063	0.00384047	0.122241	-1.43368
Lox	-1.792	6.83215	-5.06538	0.00385764	0.122241	-1.43839
Bspry	-1.52227	3.26524	-5.04262	0.00393312	0.123346	-1.45886
Ubc	-1.11185	13.6983	-5.04008	0.00394163	0.123357	-1.46115
Nudt7	1.13318	9.9491	5.03775	0.00394949	0.123383	-1.46325
Ehhadh	-1.86473	14.1453	-5.02069	0.00400747	0.124155	-1.47866
Slc24a3	-1.05725	5.69954	-5.0201	0.00400948	0.124155	-1.47919
Rhob	-1.55319	10.6155	-5.0188	0.00401394	0.124155	-1.48036
Gck	-1.34693	11.2884	-5.01023	0.00404352	0.124155	-1.48813
Tcim	-1.61128	9.0019	-4.99344	0.00410215	0.124155	-1.50336
Itpka	1.10505	5.01428	4.98417	0.00413497	0.124155	-1.51179
Zbtb10	-2.05432	7.6853	-4.97178	0.00417929	0.124155	-1.52307
Acr	2.09226	1.15724	4.96878	0.00419012	0.124267	-1.52581
5730507C01Rik	1.38091	1.96406	4.96019	0.00422126	0.124715	-1.53365
Slc5a9	-2.16215	3.24593	-4.93093	0.00432945	0.125455	-1.56045
Gpr55	1.46771	2.85325	4.93072	0.00433022	0.125455	-1.56064
Zfp9	-1.32791	6.32579	-4.8991	0.0044508	0.127061	-1.58974
Esrp1	-1.17529	3.98016	-4.89454	0.00446849	0.127199	-1.59395
Fut2	-1.81859	2.75116	-4.86153	0.00459916	0.128237	-1.62451
Rnf208	-2.50659	2.24394	-4.85618	0.00462074	0.128237	-1.62948
Siglecg	1.33655	4.64078	4.85266	0.00463502	0.128237	-1.63275
Frmd6	-1.09154	7.96681	-4.84631	0.00466093	0.128237	-1.63867
Fgf13	-2.36682	2.17406	-4.83405	0.00471136	0.128643	-1.65009
Zfp418	-1.10303	5.63862	-4.8306	0.00472565	0.128833	-1.6533
Nat8f1	1.47444	10.5744	4.792	0.00488922	0.129682	-1.68943
Cntnap1	-1.07704	6.23323	-4.79068	0.00489494	0.129682	-1.69067
Hs3st4	-1.09749	0.548747	-4.78169	0.00493407	0.129682	-1.69913
Prrg4	-3.23907	6.95579	-4.75436	0.00505513	0.131044	-1.72489
Fam166b	2.15872	1.07936	4.74245	0.00510899	0.131523	-1.73616
F2rl1	-1.29195	4.53558	-4.73968	0.00512161	0.131655	-1.73878
Cyp2a22	-1.38026	8.33698	-4.73705	0.00513364	0.131771	-1.74127
Dnajb4	-1.45519	10.051	-4.73245	0.00515476	0.131789	-1.74564
Dusp6	-2.07228	10.7643	-4.72721	0.00517891	0.131789	-1.75061
Fos	-4.4131	8.53804	-4.7189	0.00521748	0.131993	-1.7585
Mcm10	1.16152	8.7787	4.717	0.00522634	0.132027	-1.7603
3110009E18Rik	1.29551	3.58761	4.70323	0.00529114	0.133209	-1.77341
Maff	-2.96488	7.84411	-4.69187	0.00534527	0.133689	-1.78424
Wnk2	-1.01397	5.42542	-4.68828	0.00536251	0.133848	-1.78767
Vmn2r3	-5.23577	4.26103	-4.68261	0.00538991	0.133848	-1.79309
Hsd3b2	1.19019	9.07484	4.67682	0.00541802	0.13405	-1.79863
Actc1	-1.16954	2.14986	-4.67622	0.00542094	0.13405	-1.7992
Chka	-2.08349	11.8383	-4.66789	0.00546174	0.134289	-1.80718
Atp10a	-1.17564	5.11159	-4.66109	0.00549529	0.134289	-1.8137
Ccnl1	-1.09985	9.9169	-4.62642	0.00567014	0.136371	-1.84706
Egr1	-3.00506	11.7791	-4.62167	0.00569459	0.136417	-1.85164
Tnf	1.00643	2.97548	4.62095	0.0056983	0.136417	-1.85234
Dgki	-1.50341	2.14069	-4.61788	0.00571421	0.136496	-1.85531
LOC118568607	1.41858	1.58456	4.6008	0.00580354	0.137879	-1.87184
Bco2	1.01269	8.07253	4.58072	0.00591063	0.138561	-1.89132
Lin7b	-1.2736	0.6368	-4.57684	0.00593157	0.138561	-1.89509
Sfrp5	-2.43556	2.19055	-4.57624	0.00593481	0.138561	-1.89568
4930503B20Rik	-1.16249	0.581245	-4.57029	0.00596717	0.138721	-1.90147
Dlx1	-1.16249	0.581245	-4.57029	0.00596717	0.138721	-1.90147
Moxd1	1.57645	0.788223	4.56145	0.00601554	0.138721	-1.91008
Slc4a9	2.57771	4.01227	4.55993	0.00602393	0.138721	-1.91157
Spp1	-1.67653	11.7624	-4.54086	0.00613009	0.139317	-1.9302
Sqstm1	-1.15508	13.7636	-4.53731	0.00615009	0.139317	-1.93367
Cyp2a5	1.84541	11.5947	4.52786	0.00620371	0.139317	-1.94294
Gm12854	-1.42626	4.22656	-4.52766	0.00620485	0.139317	-1.94313
H4c9	-1.09404	5.24354	-4.52578	0.00621557	0.139317	-1.94497
Pprc1	-1.04636	8.87979	-4.52229	0.00623552	0.139317	-1.94839
Slc1a7	1.33555	1.94138	4.52041	0.00624635	0.139317	-1.95024
Ets2	-1.88691	10.6762	-4.51513	0.00627678	0.139317	-1.95543
LOC630077	1.07313	2.80967	4.49745	0.00637992	0.13984	-1.97282
C1ql3	-1.39402	3.51979	-4.48673	0.00644343	0.140009	-1.9834
Mvd	1.03072	7.116	4.48106	0.00647731	0.140224	-1.989
Sntg2	1.47318	5.56477	4.46143	0.00659622	0.140717	-2.00842
Mafk	-1.22557	9.14819	-4.45846	0.00661445	0.140934	-2.01137
Olig1	1.25297	4.76543	4.45268	0.00665005	0.14135	-2.0171
Ces3b	1.87363	10.8245	4.44811	0.00667835	0.141608	-2.02164
Srxn1	-2.1611	11.2837	-4.44518	0.00669657	0.141823	-2.02455
Cdkl4	1.98446	1.75639	4.4359	0.00675467	0.142538	-2.03378
Rem2	-2.9735	1.88508	-4.41715	0.0068739	0.143901	-2.05247
Adam11	1.42474	8.77687	4.41307	0.00690013	0.143901	-2.05654
Zcchc12	-2.2116	1.90246	-4.41056	0.00691638	0.143901	-2.05905
Hspa4l	-1.27824	9.17726	-4.40157	0.00697482	0.143901	-2.06805
Gpd2	-1.05361	9.29405	-4.39811	0.00699746	0.143901	-2.07151
Psat1	-2.38431	6.67669	-4.39779	0.00699955	0.143901	-2.07183
Apold1	-1.18809	4.60679	-4.38228	0.00710211	0.144822	-2.08738
H1f3	-3.24093	3.16215	-4.38053	0.00711384	0.14489	-2.08914
Ptger1	-1.21262	2.09696	-4.3651	0.00721776	0.145618	-2.10465
Angptl8	-2.19403	10.8707	-4.36028	0.0072506	0.145618	-2.1095
Hr	-1.60139	5.43149	-4.35899	0.00725941	0.145618	-2.1108
Tiam2	2.15665	5.99093	4.34028	0.00738873	0.146825	-2.12969
Sult1c2	1.43506	5.07428	4.33764	0.00740721	0.146947	-2.13236
Nat8f6	1.03776	0.852214	4.32354	0.00750674	0.147818	-2.14664
Mmp24	-3.85575	4.14261	-4.31378	0.00757653	0.148368	-2.15654
C2cd4d	2.459	2.31338	4.30689	0.00762625	0.149103	-2.16354
Napepld	-1.19277	5.73971	-4.30568	0.00763496	0.149107	-2.16476
Ankrd33b	1.03777	8.81554	4.30173	0.00766368	0.149246	-2.16878
Myh15	-2.47467	1.81177	-4.30003	0.00767611	0.149246	-2.17051
Slc26a5	1.54822	0.99633	4.29679	0.00769977	0.149375	-2.1738
Cdr2	-1.15062	4.83819	-4.29073	0.00774431	0.149861	-2.17998
4933411K16Rik	1.04179	5.15147	4.28952	0.00775323	0.149861	-2.18121
Atp13a4	-3.67856	1.83928	-4.28345	0.00779817	0.150288	-2.1874
Wfdc3	-2.39493	4.32324	-4.27868	0.00783371	0.15048	-2.19226
Csprs	1.18264	3.07123	4.27524	0.00785953	0.15048	-2.19578
Tsc22d2	-1.67454	10.0562	-4.27181	0.00788529	0.150485	-2.19929
Sptbn4	-1.33606	3.41665	-4.27157	0.00788708	0.150485	-2.19953
Hcrtr2	1.63236	1.29312	4.2601	0.00797401	0.150942	-2.21127
Gm11437	1.38442	6.24695	4.25249	0.0080323	0.150942	-2.21906
Gprc5a	-1.28901	4.10707	-4.25087	0.00804475	0.150942	-2.22072
Efna1	1.15944	9.78445	4.24614	0.0080813	0.150942	-2.22558
Serpina12	-2.4138	5.8068	-4.24398	0.00809807	0.150942	-2.2278
Cebpe	1.22828	6.52332	4.23987	0.00813003	0.150942	-2.23201
Mup22	1.66195	8.56676	4.23709	0.00815174	0.150971	-2.23487
Serpine1	-4.54079	7.0943	-4.23142	0.00819619	0.151315	-2.24069
Fbp2	-2.62129	2.50112	-4.21782	0.00830408	0.15188	-2.2547
Mup14	2.26861	8.01749	4.21779	0.00830437	0.15188	-2.25474
Tex12	1.68024	2.43671	4.21563	0.00832165	0.15188	-2.25696
Ctsg	1.05565	0.861156	4.20928	0.00837272	0.152309	-2.26352
Cyp11a1	1.05565	0.861156	4.20928	0.00837272	0.152309	-2.26352
Cand2	-1.36386	5.00856	-4.20577	0.00840103	0.15245	-2.26713
Mideas	-1.48548	9.40506	-4.18614	0.00856184	0.153562	-2.28745
Olfr1034	1.50389	4.79094	4.18566	0.00856576	0.153562	-2.28794
Errfi1	-1.15395	14.7701	-4.18166	0.00859901	0.153627	-2.29209
Fdps	1.38075	10.2411	4.18089	0.00860542	0.153627	-2.29289
Nefm	-1.36573	3.79038	-4.17909	0.00862045	0.153627	-2.29476
Golm1	-1.00296	9.08848	-4.1784	0.0086262	0.153627	-2.29547
Plek2	-1.18312	4.21045	-4.16793	0.00871414	0.154073	-2.30634
Epha2	-1.25096	9.84079	-4.15982	0.00878296	0.154489	-2.31477
Ocel1	1.04811	6.21871	4.15116	0.00885715	0.154577	-2.32379
Btg2	-3.07551	11.2849	-4.14239	0.00893306	0.154944	-2.33293
Sgk1	-1.21734	10.1611	-4.14217	0.00893497	0.154944	-2.33316
Etfbkmt	1.46074	9.93196	4.13804	0.00897097	0.154944	-2.33747
Per1	-1.01311	9.66539	-4.13618	0.00898722	0.154999	-2.33941
Foxa2	1.05969	8.39365	4.12619	0.00907523	0.155525	-2.34986
Mterf1b	1.42026	4.08316	4.12205	0.00911192	0.155525	-2.35418
Dusp10	-1.3339	7.30614	-4.11921	0.00913722	0.155525	-2.35716
Ap1m2	-1.09489	3.79712	-4.11392	0.00918461	0.155525	-2.3627
Akap5	2.06398	4.07718	4.11274	0.00919525	0.155525	-2.36394
Tnfaip6	-3.86795	4.81461	-4.10812	0.00923689	0.155635	-2.36879
Anxa2	-1.62139	9.94746	-4.10552	0.00926041	0.155751	-2.37152
Mkx	1.3703	2.54656	4.10457	0.00926896	0.155751	-2.37251
Cav3	1.41922	1.04294	4.09459	0.00936009	0.156808	-2.383
Ccn2	-1.94157	8.78266	-4.0887	0.00941429	0.15715	-2.38919
Il1rn	-1.3243	7.70499	-4.08848	0.00941628	0.15715	-2.38942
Mall	-1.57419	0.787094	-4.06308	0.00965445	0.158607	-2.41621
Slc22a28	2.5646	2.9351	4.06244	0.00966055	0.158607	-2.41688
Slc34a2	-1.79882	5.52297	-4.05539	0.00972783	0.158728	-2.42433
Unc5b	-1.013	8.39767	-4.03679	0.00990825	0.159864	-2.44404
Hspa8	-1.24713	14.6987	-4.03297	0.00994571	0.159864	-2.44809
Hsp90aa1	-1.55214	12.0757	-4.02305	0.0100439	0.159903	-2.45862
Klf4	-1.75126	6.65039	-4.02205	0.0100539	0.159903	-2.45969
LOC118568032	-1.77045	6.79462	-4.02123	0.010062	0.159903	-2.46056
Prss35	-1.47115	2.36466	-4.01641	0.0101102	0.159903	-2.46569
Cyp4a31	-1.59993	11.458	-4.00674	0.0102078	0.160663	-2.476
Rnd3	-1.67295	9.66036	-4.00434	0.0102321	0.160663	-2.47855
Egfem1	2.79398	2.14654	4.00358	0.0102399	0.160663	-2.47936
Rhof	1.13104	7.95342	3.99347	0.0103434	0.161472	-2.49015
Txnip	-1.49614	12.1607	-3.99084	0.0103705	0.161472	-2.49296
Dusp4	-2.77127	6.66985	-3.99048	0.0103742	0.161472	-2.49335
Csrp3	1.39303	6.76058	3.9845	0.0104361	0.161553	-2.49974
Adm2	-2.58398	1.29199	-3.98229	0.0104591	0.161553	-2.5021
Hectd2	-1.13352	6.35704	-3.98141	0.0104684	0.161553	-2.50305
Gria1	-1.47297	3.96908	-3.97607	0.0105243	0.161553	-2.50877
Mfsd4a	-1.55258	2.26694	-3.96591	0.0106316	0.162454	-2.51966
Vmo1	1.00928	5.79626	3.96234	0.0106696	0.162752	-2.52349
Cftr	-1.43493	4.42874	-3.95622	0.0107352	0.162843	-2.53006
Sult2a8	1.47031	11.4811	3.95485	0.0107498	0.162843	-2.53152
Mup12	1.82492	2.43888	3.95176	0.0107831	0.163066	-2.53484
Chn1	-1.0922	4.54659	-3.9481	0.0108228	0.163244	-2.53879
Chac1	-3.17142	7.62975	-3.94219	0.0108872	0.163512	-2.54515
Adcy1	-1.02324	6.37015	-3.93644	0.0109501	0.163539	-2.55134
Esd-ps	1.95875	1.59993	3.93551	0.0109603	0.163539	-2.55234
Zfp385b	1.4441	7.81539	3.93534	0.0109623	0.163539	-2.55253
Impg1	1.46569	1.60812	3.93533	0.0109623	0.163539	-2.55253
Otud7a	-1.50854	1.1526	-3.93002	0.0110209	0.163978	-2.55826
Hapln1	-3.46763	3.58061	-3.92032	0.011129	0.16403	-2.56874
Ednrb	-1.0169	8.67902	-3.90539	0.0112976	0.164984	-2.58488
Nat8f3	1.4371	1.22799	3.90478	0.0113046	0.164984	-2.58554
Csn3	-2.21781	4.05528	-3.89871	0.011374	0.165616	-2.59212
Lrtm2	2.15245	5.95682	3.89836	0.0113781	0.165616	-2.5925
Grin2b	-1.41273	3.22329	-3.89271	0.0114432	0.165935	-2.59863
Gabra1	-1.20051	3.53501	-3.88075	0.0115824	0.166588	-2.61161
Phyhipl	-1.16958	2.42666	-3.87937	0.0115987	0.166643	-2.61311
Ugt1a10	2.30956	1.80783	3.87324	0.0116709	0.167134	-2.61978
Shc4	-1.01238	3.87903	-3.86281	0.0117951	0.167464	-2.63115
1700001C19Rik	1.06267	7.11401	3.85364	0.0119053	0.167713	-2.64114
Clic5	1.12478	6.08553	3.85341	0.0119081	0.167713	-2.64139
Cldn23	-1.99447	2.05189	-3.85237	0.0119208	0.167713	-2.64253
Mogat2	1.14586	2.39174	3.84312	0.0120334	0.167872	-2.65263
Tmem163	2.34543	1.85826	3.83687	0.0121103	0.168079	-2.65947
Gm46650	2.47327	2.61617	3.83429	0.0121422	0.16839	-2.6623
Fosl1	-4.68719	2.34359	-3.83028	0.0121919	0.168546	-2.66668
Osbpl3	-1.21482	7.31046	-3.82678	0.0122356	0.16873	-2.67052
1700109H08Rik	1.24068	3.58954	3.82539	0.0122529	0.16873	-2.67204
Stap1	-1.1515	5.52978	-3.8239	0.0122716	0.168749	-2.67368
Vmn2r29	1.16792	3.54284	3.82242	0.0122901	0.168819	-2.6753
Angptl7	-1.04468	7.22802	-3.81065	0.0124388	0.169815	-2.68822
Cxcl13	1.80546	3.63032	3.80491	0.0125122	0.169842	-2.69453
Ephx3	1.51838	2.05585	3.80484	0.0125131	0.169842	-2.69461
Noct	-2.0438	8.00272	-3.80206	0.0125488	0.169851	-2.69767
S100a6	-1.17904	6.84355	-3.80125	0.0125592	0.169851	-2.69856
Zfand5	-1.41555	10.5497	-3.80073	0.0125659	0.169851	-2.69913
Arid5a	-1.7814	6.78811	-3.79979	0.012578	0.169851	-2.70017
Brd2	-1.94631	12.1129	-3.79977	0.0125783	0.169851	-2.70019
Megf10	-1.5869	1.19178	-3.79967	0.0125795	0.169851	-2.70029
Neurl2	1.15948	5.12363	3.78453	0.0127764	0.170824	-2.71698
Serpina7	-3.11363	10.5611	-3.78406	0.0127826	0.170824	-2.7175
Acot1	-1.0057	9.42295	-3.77515	0.0129002	0.171582	-2.72733
Plk5	1.11354	4.59216	3.77114	0.0129536	0.172028	-2.73177
Csrnp1	-1.95009	8.80761	-3.76381	0.0130517	0.172028	-2.73987
9130008F23Rik	-1.29637	3.14577	-3.75495	0.0131714	0.172028	-2.74968
Drp2	-1.00321	2.25025	-3.75232	0.0132072	0.172028	-2.7526
Dlec1	-1.1797	3.86484	-3.75052	0.0132318	0.172028	-2.75459
Hspa1b	-3.79746	9.41159	-3.74975	0.0132423	0.172028	-2.75544
Tuft1	-1.11848	7.38317	-3.73549	0.0134388	0.173108	-2.77127
Rpl13-ps6	-1.43837	1.11751	-3.72572	0.0135755	0.173616	-2.78214
Sparc	-1.1362	12.1958	-3.72568	0.0135761	0.173616	-2.78219
Aqp7	-1.22132	0.610659	-3.72501	0.0135856	0.173616	-2.78294
Kash5	-1.22132	0.610659	-3.72501	0.0135856	0.173616	-2.78294
Uts2b	-1.22132	0.610659	-3.72501	0.0135856	0.173616	-2.78294
Slc13a2	2.78769	4.21346	3.7249	0.0135871	0.173616	-2.78306
Dusp1	-1.78413	11.1369	-3.71197	0.0137705	0.174102	-2.79746
Ermap	-1.59207	1.19437	-3.71022	0.0137956	0.174102	-2.79941
Zfp366	1.79131	4.01327	3.70989	0.0138003	0.174102	-2.79978
Mmp3	-1.42665	1.11165	-3.70049	0.0139357	0.174221	-2.81027
Tgif1	-1.00365	9.36409	-3.69825	0.0139683	0.174221	-2.81278
Car7	1.41784	4.01893	3.69717	0.013984	0.174221	-2.81399
Tgm1	1.43907	7.17654	3.69664	0.0139916	0.174221	-2.81457
Chrnb2	1.0424	5.40167	3.68558	0.0141537	0.175619	-2.82695
Tldc2	1.4917	2.32455	3.67365	0.0143311	0.175929	-2.84033
Slc16a6	-1.0367	7.83677	-3.66993	0.0143867	0.175929	-2.84449
H2bc11	-2.52982	1.83935	-3.66782	0.0144186	0.176163	-2.84686
Ms4a3	1.65641	1.22653	3.66562	0.0144517	0.17633	-2.84933
Gucy2c	1.35764	5.57857	3.66379	0.0144794	0.17633	-2.85138
Inava	-1.17712	5.45557	-3.66293	0.0144925	0.17633	-2.85235
Ptprq	2.05318	2.79914	3.6583	0.0145628	0.176378	-2.85755
Ier2	-2.5353	10.2006	-3.65784	0.0145698	0.176378	-2.85807
Yod1	-1.29192	7.80912	-3.65763	0.014573	0.176378	-2.85831
Hsd3b5	2.54222	3.39779	3.65117	0.0146719	0.177041	-2.86557
Aldh1l2	-2.26768	6.75012	-3.64981	0.0146928	0.177172	-2.8671
Sult2a7	2.51198	3.44556	3.64385	0.0147849	0.177708	-2.87381
Kcnj16	1.00587	4.92444	3.63159	0.0149765	0.178807	-2.88764
Slc15a5	1.52239	4.32481	3.62421	0.0150932	0.179411	-2.89598
Scnn1a	1.48391	8.54222	3.61988	0.015162	0.179986	-2.90087
Mup8	1.98295	2.71444	3.60994	0.0153217	0.18039	-2.91212
Scn9a	-2.08386	1.04193	-3.60917	0.0153341	0.18039	-2.91299
Dusp5	-3.37944	7.31869	-3.60718	0.0153663	0.18039	-2.91524
Ccl2	-1.76008	4.5339	-3.6051	0.0154001	0.180464	-2.9176
P2ry4	1.25453	7.3133	3.60462	0.0154079	0.180464	-2.91814
Zfp972	1.4828	2.68142	3.60227	0.0154461	0.180697	-2.92081
Rbbp8nl	-1.72297	0.861485	-3.59167	0.0156201	0.181239	-2.93283
Klf1	1.64109	5.0189	3.58855	0.0156717	0.181285	-2.93638
Fut1	-1.22885	2.59473	-3.58044	0.0158067	0.181993	-2.94559
Mettl24	-1.28863	2.44851	-3.5791	0.0158292	0.181993	-2.94712
Ankrd2	1.59449	2.07085	3.57528	0.0158932	0.182263	-2.95145
Nucb2	-1.89121	7.95298	-3.57389	0.0159168	0.182263	-2.95304
Bdkrb2	-1.84986	4.26526	-3.5704	0.0159758	0.182263	-2.95702
Cd63	-1.30137	9.29992	-3.56985	0.0159851	0.182263	-2.95765
Cd3d	1.41171	2.67385	3.5694	0.0159926	0.182263	-2.95815
H1f1	-2.18097	2.14514	-3.55967	0.0161587	0.182587	-2.96924
Fstl1	-1.36396	9.31195	-3.55799	0.0161876	0.182587	-2.97116
Gm12500	1.0667	3.35613	3.55751	0.0161957	0.182587	-2.9717
Duxbl1	-1.63091	2.18655	-3.5567	0.0162097	0.182587	-2.97263
Tnfaip3	-2.18174	8.16927	-3.55552	0.0162301	0.182587	-2.97398
F830016B08Rik	1.32123	9.26041	3.55381	0.0162596	0.182587	-2.97593
Kcnq5	1.15531	2.85919	3.55284	0.0162763	0.182587	-2.97703
Pcdh20	-1.65542	1.22604	-3.55237	0.0162845	0.182587	-2.97757
Acsm2	1.1409	3.29156	3.55045	0.0163178	0.182587	-2.97977
Zfand2a	-1.86201	8.87848	-3.54884	0.0163457	0.182587	-2.9816
Eln	-1.26044	9.23651	-3.5437	0.0164354	0.18273	-2.98748
Nfe2	1.23526	3.88629	3.54144	0.0164749	0.18273	-2.99006
Syt3	1.14449	5.69906	3.5398	0.0165038	0.182812	-2.99194
Has1	-1.85261	3.33503	-3.53834	0.0165295	0.182981	-2.99361
Cd14	-1.57007	7.76498	-3.53106	0.0166582	0.183827	-3.00194
Cxcl2	-1.21516	2.94854	-3.51905	0.0168733	0.184475	-3.01571
Bcl2l15	1.66942	1.59887	3.51881	0.0168775	0.184475	-3.01598
P4ha3	-1.04999	2.20964	-3.51837	0.0168854	0.184475	-3.01648
Jund	-1.02022	11.4524	-3.51147	0.0170105	0.184628	-3.02441
Bhlha15	-3.9145	5.18891	-3.50829	0.0170684	0.184628	-3.02806
Krt18	-1.18724	12.2776	-3.50659	0.0170995	0.184628	-3.03002
Atp23	1.06872	5.47597	3.4968	0.0172797	0.18514	-3.04127
Rnf39	-1.57523	8.00594	-3.49415	0.0173289	0.18514	-3.04432
Prom2	-1.5563	0.778151	-3.49132	0.0173816	0.18514	-3.04759
Fzd8	1.00899	7.16838	3.49112	0.0173854	0.18514	-3.04782
Mup17	1.67488	4.06913	3.48606	0.0174801	0.185437	-3.05365
Palld	-1.10656	10.7595	-3.47585	0.0176728	0.185646	-3.06542
Tnfrsf10b	-1.17445	5.71608	-3.47524	0.0176844	0.185646	-3.06612
Cdhr2	-1.07463	4.30754	-3.46754	0.0178316	0.186795	-3.07502
Iqch	1.98277	1.50083	3.46533	0.0178741	0.186795	-3.07758
Klf10	-1.95772	9.40537	-3.45945	0.0179876	0.187297	-3.08437
Hspb1	-2.18947	8.12357	-3.45865	0.0180031	0.187297	-3.0853
Myc	-2.23332	9.22653	-3.45806	0.0180145	0.187297	-3.08598
Bicdl2	-1.46355	2.53597	-3.44108	0.0183478	0.189312	-3.10566
P4ha1	-1.04158	8.50191	-3.4376	0.018417	0.18949	-3.1097
Arl4a	-1.05141	10.0384	-3.43619	0.018445	0.18949	-3.11133
D130043K22Rik	1.39037	5.56655	3.43094	0.0185501	0.189572	-3.11743
Col1a1	-1.80716	12.0397	-3.42876	0.018594	0.189615	-3.11996
Ntng1	-1.52381	0.761903	-3.4267	0.0186354	0.189659	-3.12235
1810024B03Rik	1.38543	4.43051	3.42263	0.0187178	0.189992	-3.12709
Loxl4	-1.84412	8.08394	-3.42193	0.0187319	0.189992	-3.1279
Acnat2	-1.04801	12.1234	-3.41317	0.0189108	0.190735	-3.13809
Ccnd1	-1.09608	11.1841	-3.40395	0.0191012	0.191318	-3.14885
Dbx2	1.35422	0.899334	3.39771	0.0192312	0.191545	-3.15612
Scd3	1.38226	5.81062	3.3942	0.0193047	0.191921	-3.16022
Krt17	-1.96331	1.37998	-3.39227	0.0193454	0.191999	-3.16247
Mog	-1.22749	1.01207	-3.37254	0.0197659	0.194174	-3.18555
Cacna1b	-1.16024	3.46353	-3.36276	0.0199783	0.195083	-3.19701
Ggt5	1.06084	6.65758	3.36139	0.0200081	0.195226	-3.19861
Zfp599	-1.22313	3.03264	-3.35681	0.0201086	0.195299	-3.20399
Grk4	1.13929	4.50702	3.35533	0.0201412	0.195299	-3.20572
Trim59	-1.1479	6.77785	-3.34004	0.0204815	0.196222	-3.22369
Cyp7a1	2.05924	10.9953	3.33949	0.0204939	0.196222	-3.22434
Fbxw15	-1.58759	2.96809	-3.33933	0.0204973	0.196222	-3.22452
Sertad1	-1.25107	7.59588	-3.33717	0.020546	0.196367	-3.22706
Arnt2	-1.16076	4.53717	-3.3332	0.0206358	0.19669	-3.23174
Gm13194	1.07561	4.97836	3.32322	0.0208632	0.196831	-3.24349
Egfr	1.0814	12.2677	3.31913	0.0209574	0.196831	-3.24833
Grm8	2.4628	4.61655	3.31644	0.0210194	0.196831	-3.25149
Tubb2b	-1.11563	4.27873	-3.31614	0.0210264	0.196831	-3.25185
Gspt2	-1.11703	3.90107	-3.31246	0.0211117	0.196947	-3.25619
Gm19410	-3.11608	1.95637	-3.31241	0.021113	0.196947	-3.25626
Macrod1	1.0446	8.54958	3.31219	0.0211181	0.196947	-3.25652
Spon2	-1.18662	9.56974	-3.30438	0.0213006	0.19787	-3.26574
Sh2d6	-2.28569	1.54117	-3.30149	0.0213684	0.198086	-3.26915
P2rx3	1.12092	4.73914	3.29966	0.0214118	0.198169	-3.27132
Mecom	1.12544	4.73773	3.2965	0.0214865	0.198371	-3.27506
Creb3l4	1.10326	3.44111	3.2848	0.021766	0.199875	-3.28891
Ppp2r2b	-1.75532	3.90864	-3.28212	0.0218306	0.200251	-3.29209
Cd209c	1.70027	1.21597	3.28097	0.0218583	0.2004	-3.29345
Mup15	2.1533	1.40998	3.27823	0.0219248	0.2008	-3.2967
Tmem178b	-1.19176	2.46799	-3.27537	0.0219943	0.201097	-3.30009
Cda	1.07588	6.91525	3.2721	0.022074	0.201221	-3.30397
Gm11545	1.15787	2.737	3.26984	0.0221293	0.201548	-3.30665
Gm29797	1.26944	1.43138	3.26648	0.0222118	0.201548	-3.31064
Boc	-1.04682	5.44404	-3.2648	0.0222534	0.201548	-3.31265
Nnmt	1.58662	10.3694	3.26244	0.0223118	0.201747	-3.31545
Rnase13	1.67315	1.74435	3.26207	0.0223208	0.201747	-3.31589
Zgrf1	-1.45062	4.15468	-3.25618	0.0224672	0.202274	-3.32289
Upp2	2.44709	11.0835	3.25577	0.0224774	0.202274	-3.32338
Kdelr3	-1.67514	4.87472	-3.25384	0.0225256	0.202576	-3.32567
Creld2	-1.19198	9.26128	-3.2534	0.0225368	0.202576	-3.3262
Serpina3b	-1.92967	1.62116	-3.25258	0.0225572	0.202576	-3.32717
Unc80	-1.16187	3.46696	-3.2503	0.0226144	0.202986	-3.32989
Cnih2	-1.28246	2.20632	-3.24976	0.0226281	0.203005	-3.33054
Paqr6	-1.07761	2.60491	-3.24746	0.0226858	0.203315	-3.33327
Klra1	1.17003	1.06196	3.2358	0.0229821	0.204391	-3.34717
Grip2	1.65707	1.48158	3.21875	0.023423	0.20611	-3.36752
Cst7	1.22547	2.34515	3.21773	0.0234499	0.20611	-3.36875
Aifm3	1.15097	6.3779	3.21486	0.0235249	0.20641	-3.37217
Slc25a30	-1.32887	8.47403	-3.20718	0.0237278	0.207031	-3.38137
Col3a1	-1.47449	12.6955	-3.20348	0.023826	0.207197	-3.38579
Nedd9	-1.47485	8.87239	-3.20328	0.0238314	0.207197	-3.38603
Phgdh	-1.53172	5.58619	-3.203	0.0238389	0.207197	-3.38637
Timd4	1.11912	5.92046	3.19631	0.0240182	0.208035	-3.39439
Krt8	-1.32573	12.5366	-3.19542	0.0240421	0.208068	-3.39546
Cyp4a14	-1.03602	14.0253	-3.18539	0.0243137	0.209345	-3.40749
Cyp2u1	1.01957	5.49098	3.17724	0.0245372	0.210763	-3.41728
Bag3	-1.37586	10.0071	-3.16866	0.0247747	0.212077	-3.42759
Fam110a	-1.18397	7.14976	-3.16286	0.0249368	0.212446	-3.43457
Sctr	-1.59618	3.01282	-3.15633	0.0251208	0.213375	-3.44243
Fancd2	-1.01809	5.42425	-3.15494	0.0251603	0.213503	-3.44411
Clec2h	3.64603	4.76721	3.14475	0.0254509	0.214914	-3.4564
Zfp804b	1.57193	1.18429	3.14404	0.0254712	0.214914	-3.45726
Traf3ip3	1.09476	5.04485	3.14269	0.0255101	0.214914	-3.45889
Trhde	2.27854	3.51479	3.1298	0.0258841	0.216226	-3.47446
Fbn2	-1.8684	6.41183	-3.12812	0.0259333	0.2163	-3.47649
Ctsj	-1.96816	1.38241	-3.12647	0.0259817	0.216392	-3.47848
Trim46	-1.57419	4.53461	-3.12639	0.0259841	0.216392	-3.47858
Dmrtc1a	-1.41269	0.706347	-3.10352	0.0266659	0.219124	-3.50628
H2ac7	-1.41269	0.706347	-3.10352	0.0266659	0.219124	-3.50628
Pla2g3	1.56285	1.72169	3.10211	0.0267085	0.219124	-3.50798
Tmem262	1.11064	2.88152	3.09991	0.0267754	0.219163	-3.51066
Cdh17	-2.54993	2.56128	-3.09695	0.0268656	0.219692	-3.51425
Dok7	-1.37954	1.0881	-3.09569	0.0269039	0.219801	-3.51578
Ano9	-1.4847	3.36094	-3.09514	0.0269208	0.219837	-3.51645
Polg2	1.04235	6.38154	3.09199	0.0270174	0.220318	-3.52027
Gas2	1.06318	10.1385	3.08867	0.0271195	0.220775	-3.52431
Ppp1r10	-1.09412	9.87445	-3.08853	0.0271237	0.220775	-3.52447
Gm7932	-1.63386	1.7897	-3.08106	0.0273552	0.221317	-3.53356
Svop	-1.63386	1.7897	-3.08106	0.0273552	0.221317	-3.53356
Epm2a	1.47955	4.39058	3.07611	0.0275098	0.221758	-3.53958
Slc39a2	1.62513	3.73466	3.07464	0.0275559	0.221863	-3.54137
Meltf	-2.2243	3.0199	-3.06792	0.0277677	0.222527	-3.54955
Car3	1.18705	14.0839	3.06596	0.0278299	0.222601	-3.55194
Ccr6	2.4884	2.67915	3.0652	0.0278538	0.222617	-3.55285
Zfp979	-1.11149	3.7146	-3.06509	0.0278575	0.222617	-3.553
Cyp2c55	1.7343	9.55468	3.0584	0.0280709	0.223511	-3.56115
Slc2a5	1.27629	5.22803	3.05715	0.0281109	0.223726	-3.56267
Cyp2a4	-1.92825	8.64354	-3.05597	0.0281489	0.223726	-3.56411
Erp27	-1.05138	0.525689	-3.05388	0.0282162	0.223855	-3.56666
Rnf207	-1.05138	0.525689	-3.05388	0.0282162	0.223855	-3.56666
Cabyr	1.6854	4.64383	3.05131	0.0282992	0.224109	-3.5698
Sftpa1	1.90316	5.2469	3.04213	0.0285979	0.225457	-3.58101
Htr2c	-1.59659	1.19662	-3.03415	0.0288602	0.226508	-3.59076
Crlf1	-2.49074	1.24537	-3.03038	0.0289852	0.226982	-3.59538
Wee1	-1.26558	7.62607	-3.02742	0.0290837	0.227012	-3.599
Lrrc14b	-1.25043	4.86382	-3.02679	0.0291044	0.227012	-3.59976
H4c17	-3.10727	2.43218	-3.02133	0.0292874	0.227855	-3.60645
Ankub1	1.00579	2.50299	3.01403	0.029534	0.228212	-3.6154
Foxd2	-1.42541	1.11103	-3.01213	0.0295985	0.228222	-3.61773
Slc13a4	-1.42541	1.11103	-3.01213	0.0295985	0.228222	-3.61773
Pcdhb14	1.22787	3.21751	3.01089	0.0296407	0.228373	-3.61925
Plaur	-1.43907	5.45014	-3.00646	0.0297919	0.228511	-3.62468
Lsmem2	1.02315	1.21074	3.00157	0.0299599	0.229001	-3.63068
Selenbp2	1.27047	10.0739	2.99924	0.0300404	0.229213	-3.63354
Asb2	1.65756	4.38319	2.99637	0.0301399	0.229673	-3.63707
Cd59b	1.36089	4.80623	2.99411	0.0302182	0.229701	-3.63984
Pak6	-1.18431	5.10399	-2.9939	0.0302255	0.229701	-3.64009
Tox	-2.12637	4.67365	-2.99276	0.0302653	0.229701	-3.6415
Aldh18a1	-1.04318	6.77813	-2.97145	0.0310185	0.232168	-3.66771
Phkg1	-1.24537	1.02101	-2.97112	0.0310303	0.232168	-3.66812
Resp18	-1.24537	1.02101	-2.97112	0.0310303	0.232168	-3.66812
Mpv17l	1.43008	7.43385	2.96644	0.0311987	0.232208	-3.67389
Per3	1.38151	6.52689	2.9664	0.0312	0.232208	-3.67393
Ffar1	1.05892	1.11751	2.96134	0.0313833	0.23298	-3.68018
Gm6285	1.05892	1.11751	2.96134	0.0313833	0.23298	-3.68018
Ier5	-1.3657	8.61122	-2.95562	0.0315916	0.233834	-3.68723
Hspa1a	-3.89542	6.24142	-2.95409	0.0316476	0.234051	-3.68912
Elovl7	-1.52444	5.66279	-2.94597	0.0319466	0.234934	-3.69914
Gm36118	1.09659	1.13635	2.94468	0.0319944	0.234934	-3.70073
Lrtm1	1.5438	5.34696	2.94336	0.0320436	0.23498	-3.70237
Tagln	-1.75455	7.94276	-2.94306	0.0320549	0.23498	-3.70274
Ccr1l1	1.16676	0.981708	2.94027	0.0321586	0.23498	-3.70619
Dnah17	1.04103	1.10857	2.92971	0.0325552	0.236226	-3.71924
Rflna	1.11965	1.06926	2.92939	0.0325676	0.236226	-3.71965
4933407O12Rik	1.38774	1.34692	2.92921	0.0325741	0.236226	-3.71986
Nsdhl	1.0093	9.53347	2.92776	0.032629	0.236349	-3.72166
Klf11	-1.0972	9.02193	-2.92656	0.0326746	0.236562	-3.72314
Ifi27l2b	-1.21031	9.01974	-2.9232	0.0328024	0.236825	-3.7273
Greb1	-1.30497	3.22397	-2.92142	0.0328705	0.237005	-3.72951
Elovl3	1.20886	8.02514	2.91843	0.0329849	0.23758	-3.73321
Ikzf3	1.19188	5.13974	2.91499	0.0331175	0.237712	-3.73748
Sftpd	-1.20396	4.36542	-2.90853	0.0333674	0.238627	-3.74549
Insig2	-1.01167	12.2432	-2.90845	0.0333706	0.238627	-3.74559
Nr4a1	-3.44379	8.72493	-2.90795	0.0333902	0.238627	-3.74621
Lix1	1.07548	2.74292	2.89995	0.0337028	0.239952	-3.75613
Kcnma1	-1.54193	5.04324	-2.89864	0.0337546	0.240098	-3.75777
Gzmb	1.05471	2.45728	2.89604	0.0338569	0.240351	-3.76099
Macc1	-1.49846	2.92353	-2.89572	0.0338695	0.240351	-3.76138
Sema3g	2.22195	3.90342	2.89428	0.0339267	0.240351	-3.76318
Hal	1.27327	12.7202	2.89266	0.0339906	0.240351	-3.76518
Mpped1	-1.11021	1.35176	-2.8923	0.0340051	0.240351	-3.76564
Ccdc170	-1.05138	0.525689	-2.8913	0.0340448	0.240351	-3.76688
Pax1	-1.05138	0.525689	-2.8913	0.0340448	0.240351	-3.76688
Fam228a	1.41696	1.40765	2.89057	0.0340738	0.240351	-3.76778
Popdc2	1.30111	2.90949	2.88724	0.0342064	0.240706	-3.77192
Rnf186	-1.26008	6.7625	-2.8856	0.0342724	0.24083	-3.77397
Nxph1	-1.19526	2.54026	-2.8828	0.0343847	0.240995	-3.77745
Bik	1.02264	5.59855	2.88144	0.0344394	0.241181	-3.77914
Gm40378	-1.48599	1.73364	-2.87888	0.0345427	0.241331	-3.78232
Tubb6	-1.33546	9.48121	-2.8733	0.0347689	0.242088	-3.78927
C1qtnf9	1.32412	3.6086	2.87326	0.0347705	0.242088	-3.78931
Ndnf	-1.11637	0.956516	-2.87318	0.0347737	0.242088	-3.78941
Mt1	1.00071	11.7747	2.8723	0.0348095	0.242088	-3.79051
Paqr5	1.21287	1.11588	2.87225	0.0348116	0.242088	-3.79057
Dnaja4	-1.25038	6.61887	-2.87023	0.0348941	0.242088	-3.79309
Ccne2	-1.0819	5.42484	-2.86859	0.0349609	0.242229	-3.79513
Cdh10	-1.35031	1.07349	-2.86173	0.0352431	0.242831	-3.80367
1810055G02Rik	-1.14475	9.56258	-2.85686	0.0354452	0.242831	-3.80975
Fam217b	1.19062	3.38091	2.85566	0.0354949	0.242831	-3.81124
Rps6ka6	-1.29149	1.04407	-2.85517	0.0355154	0.242831	-3.81186
Zdhhc22	-1.29149	1.04407	-2.85517	0.0355154	0.242831	-3.81186
Gnmt	1.19392	14.4865	2.85472	0.0355342	0.242831	-3.81242
Fkbp11	-1.6103	7.56821	-2.85222	0.0356386	0.243131	-3.81554
Mup16	1.16092	3.01014	2.85169	0.0356606	0.243131	-3.81619
Scimp	1.05004	3.93666	2.84703	0.0358565	0.243702	-3.82202
Fpr1	1.31418	5.62934	2.84677	0.0358674	0.243702	-3.82234
Nipal1	1.19233	9.00199	2.83993	0.0361567	0.244618	-3.83088
Gm52310	1.27924	2.60014	2.83807	0.0362358	0.244618	-3.8332
Meox1	-1.27977	3.21631	-2.83632	0.0363107	0.244789	-3.83539
Fam83a	-1.27232	5.77457	-2.83251	0.0364737	0.244986	-3.84015
S100a11	-1.1073	8.57908	-2.82768	0.0366814	0.245611	-3.84618
Fpr2	1.01386	4.33892	2.82405	0.0368389	0.245611	-3.85073
Cenph	-1.14355	4.11106	-2.82159	0.0369459	0.245611	-3.85381
Kcnt1	1.08376	3.76415	2.82011	0.0370102	0.245759	-3.85566
Tvp23a	-1.11806	3.21354	-2.81924	0.0370482	0.245778	-3.85675
Dbp	2.62865	6.40474	2.81722	0.0371363	0.245853	-3.85927
Dnajb1	-2.77537	10.2611	-2.81579	0.0371991	0.246083	-3.86107
Sstr3	-1.33408	1.06537	-2.81216	0.0373587	0.246135	-3.86561
Scn5a	-2.45359	2.59337	-2.80829	0.0375299	0.24633	-3.87047
Hnf4g	-1.26741	3.59259	-2.80812	0.0375371	0.24633	-3.87067
Igf2bp2	-1.96884	6.0246	-2.80763	0.0375591	0.24633	-3.87129
Col1a2	-1.48681	11.9809	-2.80225	0.0377982	0.247057	-3.87803
Fosb	-5.80046	5.55137	-2.8011	0.0378498	0.247057	-3.87948
Id3	-1.08299	10.7034	-2.80071	0.037867	0.247057	-3.87996
Ttc9	-1.08687	2.70769	-2.78384	0.0386302	0.249625	-3.90113
LOC118568594	1.64436	1.58961	2.78301	0.0386684	0.249725	-3.90218
H4c12	-1.55303	2.73542	-2.78025	0.0387949	0.250045	-3.90565
Rec8	1.5345	5.43547	2.77877	0.0388631	0.250205	-3.90751
Dnaja1	-1.0036	12.1221	-2.77816	0.0388911	0.250205	-3.90827
Mup9	1.35215	3.67529	2.77513	0.0390311	0.250751	-3.91208
Mroh6	1.19425	5.91356	2.76931	0.0393016	0.251464	-3.91941
Lexm	-1.59207	0.796036	-2.76705	0.0394067	0.251824	-3.92224
Gm7592	1.88169	2.1167	2.75756	0.0398534	0.253226	-3.93419
Dnah11	1.30907	2.30668	2.75457	0.0399952	0.253226	-3.93795
AA986860	-1.39939	5.99892	-2.74478	0.0404637	0.255547	-3.95029
Ly6d	-2.05095	8.39718	-2.74151	0.0406215	0.256241	-3.95442
Egr2	-3.74397	6.44224	-2.73978	0.0407052	0.256387	-3.95659
Gm15246	1.10587	3.40925	2.73848	0.0407682	0.256547	-3.95823
Gpr83	-1.47769	0.738845	-2.72997	0.0411837	0.257877	-3.96897
Etnppl	2.1186	11.2211	2.72754	0.041303	0.257944	-3.97204
Tpx2	-1.25074	8.54937	-2.72518	0.0414196	0.257944	-3.97502
Foxc2	-1.03912	2.45275	-2.72387	0.0414845	0.257967	-3.97668
Gm36375	1.17847	1.3534	2.72274	0.0415405	0.25808	-3.97811
Herpud1	-1.12831	13.1431	-2.72243	0.0415556	0.25808	-3.97849
Ptgfr	-1.52887	2.6063	-2.71707	0.0418223	0.258699	-3.98526
Adh6b	1.48533	1.61794	2.71684	0.0418342	0.258699	-3.98556
Cela2a	1.60741	2.96945	2.71658	0.0418468	0.258699	-3.98588
Fam186b	1.43485	1.30548	2.71319	0.0420168	0.259307	-3.99017
Clec12b	1.19811	1.76154	2.71265	0.0420439	0.259369	-3.99086
Dthd1	-1.58363	1.19014	-2.7112	0.042117	0.259725	-3.99269
Dpep2	-1.02418	5.05033	-2.71091	0.0421312	0.259725	-3.99305
Far2	-1.44354	1.31409	-2.70362	0.0425003	0.261267	-4.00228
Pcdhb3	1.29641	1.95758	2.70006	0.0426817	0.261813	-4.00679
Asic2	1.36985	1.62519	2.69906	0.0427328	0.261962	-4.00805
Itgb6	-1.39305	2.78779	-2.69621	0.0428786	0.262002	-4.01165
Ppp1r32	1.33946	1.72111	2.69551	0.0429146	0.262055	-4.01254
Trim67	-1.42992	1.11329	-2.69436	0.0429736	0.262055	-4.01399
Cd320	1.17727	5.88683	2.69103	0.0431457	0.262477	-4.01822
Gpr174	1.41834	2.91873	2.68882	0.0432601	0.262854	-4.02102
Il1b	1.5584	4.82319	2.68808	0.0432982	0.262859	-4.02195
Rnf165	1.60021	3.11872	2.68673	0.0433681	0.263087	-4.02366
Hpca	1.27008	6.08514	2.68673	0.0433686	0.263087	-4.02367
Steap1	-1.52366	1.81648	-2.68275	0.0435759	0.263599	-4.02871
Rassf10	-1.65858	3.22669	-2.67843	0.0438024	0.264547	-4.03419
Hells	-1.14754	5.88379	-2.67555	0.0439537	0.265096	-4.03783
B4galnt3	1.76794	4.56906	2.6744	0.0440143	0.265188	-4.03929
Gm10461	1.19257	4.16131	2.67055	0.0442184	0.265962	-4.04418
Ncapg	-1.0722	6.84149	-2.66813	0.0443471	0.266184	-4.04725
Slitrk1	-1.02832	1.31082	-2.66729	0.0443917	0.266184	-4.04831
Kif17	-1.11186	1.35259	-2.66346	0.0445964	0.266825	-4.05317
Syt14	1.06721	2.81901	2.66324	0.0446086	0.266825	-4.05346
Srpk3	2.09027	2.72963	2.66213	0.044668	0.266825	-4.05487
Cgref1	-1.32904	4.08728	-2.66158	0.0446975	0.266833	-4.05557
Cngb1	1.33837	2.31289	2.65595	0.0450013	0.267281	-4.06272
Tubb3	-1.06843	3.80171	-2.65511	0.0450468	0.267281	-4.06378
Elane	1.65144	2.45054	2.65186	0.0452231	0.267665	-4.06791
Apol11a	-1.05138	0.924018	-2.65154	0.0452408	0.267665	-4.06832
Pcdh8	-1.05138	0.924018	-2.65154	0.0452408	0.267665	-4.06832
Sox10	-1.05138	0.924018	-2.65154	0.0452408	0.267665	-4.06832
Esm1	1.51715	6.10095	2.64668	0.0455063	0.268466	-4.0745
Cyp2c29	1.5402	14.6088	2.64063	0.0458391	0.269524	-4.08219
Myo5c	-1.26001	4.55707	-2.63951	0.0459007	0.269615	-4.08361
Nrn1l	-1.83655	0.918274	-2.63747	0.0460141	0.269905	-4.08621
Fosl2	-1.68818	9.35401	-2.63144	0.0463496	0.270869	-4.09388
Gm30990	1.8422	2.1288	2.62084	0.0469468	0.27167	-4.10738
Col8a1	-1.1109	6.34814	-2.61359	0.04736	0.272691	-4.11662
Cldn8	-1.1573	3.82833	-2.6115	0.0474799	0.272866	-4.11929
Cxcl10	-3.02928	7.35612	-2.61112	0.0475014	0.2729	-4.11976
Creb5	-1.48739	3.8421	-2.60732	0.0477205	0.273359	-4.12462
Gapdhs	-1.5876	2.11778	-2.60418	0.0479021	0.273769	-4.12862
Cox6a2	-1.07165	2.57169	-2.60247	0.0480012	0.273931	-4.1308
Lrrc39	-1.9442	4.50326	-2.59903	0.0482016	0.274422	-4.13519
Plppr5	1.47252	1.80552	2.59817	0.0482523	0.27446	-4.13629
Mup11	2.69679	6.4405	2.59755	0.0482885	0.27446	-4.13708
Ltb4r1	1.1323	3.49904	2.59643	0.0483539	0.274652	-4.13851
Gjb4	-1.81655	1.30661	-2.59314	0.0485467	0.274911	-4.1427
Bcl11b	1.1405	2.75982	2.58772	0.0488671	0.275606	-4.14963
Osbp2	1.71663	4.05605	2.58701	0.048909	0.275673	-4.15053
Sp5	2.58408	3.32811	2.58223	0.0491936	0.276293	-4.15664
Lif	-2.52698	3.2115	-2.57799	0.0494476	0.276672	-4.16206
Slc37a1	1.19431	6.16212	2.57716	0.0494974	0.276672	-4.16312
Txlnb	1.77706	2.03641	2.57483	0.0496377	0.277191	-4.1661
Hsph1	-1.44195	10.2451	-2.57424	0.0496729	0.277211	-4.16685
4430402I18Rik	1.03777	4.19123	2.57223	0.0497943	0.277624	-4.16942
Mfap2	-1.04047	5.22959	-2.57043	0.0499035	0.277792	-4.17172

## Sheet: Tables S3
Additional Table3. The unique and co-expressed genes in Normal control vs Model control vs FZHY treatment
id	id	id	id	id	id
Slc5a9	Srrm4	Jph1	Cyp4a31	P2rx3	Ankrd2
H1f5	Ddit4	Cgref1	Fam83b	Tnfaip3	Endou
S100g	Mup6	Sugct	Fn3k	Tafa2	Fam228a
Cyp4a12a	Sparc	Rd3	Cyp2a4	Phgdh	Gjb4
Ddr1	Mmp3	Atf4	Slc15a5	Hcrtr2	Krt8
Slc13a2	Tex12	Drp2	Car6	H3c4	Grin2b
Slc1a2	Nucb2	Zbtb21	Zgrf1	Egfem1	Tubb3
Mtmr11	Mup9	Clec2d	Nedd9	Tagln	Ier2
Cyp4a12b	Nupr1	Slit2	Grhl1	Polg2	Gabra1
A1bg	Sun3	Alas2	Ppp1r15a	Gpat3	Cd320
Fbxw15	Lox	Slc22a28	Aifm3	C8b	Sertad1
H1f3	Cxcl2	1700017B05Rik	Ifi27l2b	Fam110a	Zbtb10
Fgf21	Klf6	Slc18a1	C6	Epha2	Zfp385b
Ccnd1	Cntnap1	Lrrc29	Hells	Apbb3	Lcn8
Trp53inp1	Vmn2r3	Inhbb	Krt17	Napepld	1810024B03Rik
Igfbp1	Mmp7	Tnfrsf12a	Cd14	Gapdhs	LOC118568607
Arhgef2	Herpud1	Ccn2	Gm10037	Tox	Foxc2
Clec2h	Cdh17	Pdk4	Ppp1r10	Scnn1a	Mafk
Mup15	Slc2a5	Angptl8	Boc	Loxl4	Bicdl2
Mup11	Rrm2	Cxcl13	Col8a1	Egr1	Cd59b
Rassf1	Spp1	Plaur	Maff	Slc7a11	Nefm
Mup22	Col1a2	Igf2bp2	Errfi1	Dusp5	Scn5a
Bik	Slc7a1	Nr1d2	Tubb2a	Lif	Fos
Mup14	Cyp2c40	S100a11	Ly6d	Adm2	Tmem178b
Cyp2u1	Itpka	Aspg	Lrit1	Jund	Kcna1
Tpx2	Tef	Ncapg	Psat1	Asic2	Fosl1
Elovl3	BC016579	Has1	Tgm1	Tnfaip6	Cox6a2
Serpina7	Areg	Slc4a9	Erbb3	3110009E18Rik	Selenbp2
Olig1	Eln	Sftpd	Ccnl1	Kdelr3	Sstr3
Scara3	Sat1	H4c9	Ier5	Srxn1	Depp1
Srd5a1	Ankrd33b	Cda	Btg2	Mideas	Fosl2
Chil1	Fbn2	Plk3	Sult2a7	Hes6	Slc39a2
Mfap2	Anxa2	Mup8	Mpv17l	Duxbl1	Klra3
Tubb6	Fstl1	Foxq1	Pcdh8	Ankrd1	Serpina3b
Slco1a1	Fhl3	Phyhipl	Tmem25	Opn1sw	Myo5c
Nr1d1	Apol9b	St14	Slc16a6	Arid5a	Trhde
Osbp2	Ppp1r16b	Igfals	H3f3b	Dthd1	Dusp4
Nrg1	Ier3	Acot1	Trib3	Tnfsf10	Hspa1b
Akr1c18	Tmem45a	Adamts1	Jun	Egr2	Klf10
Golm1	Rhob	H4c18	Ano9	Cyp2c55	Frmd7
Atf3	Tnfrsf10b	Sntg2	Frmd6	Ypel4	Kcnq5
Cd24a	Rhbdf2	Csad	Fzd8	Cyp2a5	Chn1
Csrp3	Sprr1a	Sgk1	Nnmt	Yod1	Hspa1a
Trim59	Cdkn1a	Kbtbd8	Klf4	Chrnb1	Gprc5a
Plek2	Meox1	Ets2	Zfp972	Gm12854	Hdc
Ccdc120	Tcim	Chka	Elovl7	Atp10a	Etfbkmt
Acnat2	Ugt1a10	Cyp2a22	Rhbg	Tcf24	Serpine1
Per1	Hilpda	Wnt10a	Cebpd	Gck	Dlec1
Myh15	Syt3	Gm13194	Kcnt1	Klf1	Il1b
Prrg4	H4c12	Foxa2	Fam83a	Mkx	Unc80
Col3a1	Aldh1l2	Vmo1	Ppp1r42	Hal	Sox10
Gadd45a	Inava	Cand2	Mpped1	Creb5	Plppr5
Sctr	H1f1	Slc22a4	Sult1c2	Rhof	Fpr1
Mup21	Tiam2	Nop58	Greb1	Dusp6	Lexm
Csn3	Fam166b	Ap1m2	Hapln1	Atp23	Cdhr2
Rcan1	Tra2b	Cldn23	Fut2	Pnldc1	Elavl3
Ddit3	Pvr	Bhlha15	Tob2	Dusp1	Klf11
Angptl7	Akap5	Cbx2	Sp5	Keg1	Ccne2
Cftr	Skil	Hs3st4	P2ry4	Myc	Itgb6
Cd63	Sowahb	Izumo4	Macrod1	Rnase13	Rnf39
Lrit2	Pycr1	Hid1	Mettl24	Dusp10	Serpina12
LOC118568032	Gldn	Cyp4a14	Rnd3	Sesn2	Ptgfr
Ces3b	Prss35	Wfdc3	Chac1	Rbbp8nl	Tmem163
Mthfd2	Ednrb	Gdf15	H4c17	Resp18	Epdr1
Pate14	Cngb1	Ocel1	Ctsj	Mt1	Il1rn
Mup16	Ehf	Tes	Cenph	Ntsr2	Rnf165
Gm7932	C2cd4d	Wee1	Tsku	Tgif1	Rec8
Etnppl	H2bc11	Unc5b	Meltf	Tsc22d1	Fkbp11
Mup12	Noct	Spty2d1	Dnajb4	Zfand5	Impg1
Tm7sf2	Hsd3b5	S100a6	Zfand4	Esd-ps	Csrnp1
Dusp8	Rgs16	Acot2	Mterf1b	Scube3	Dlx1
Bspry	Sult2a8	Aldh18a1	Ugt2b1	Slc13a4	Glrb
Npas2	Ubc	Smox	Rasd1	G0s2	Id3
Mcm10	Cyp7b1	Cep85l	Zfp979	Gria1	Mog
Mup17	Apol11a	Epcam	Egfr	D130043K22Rik	Bcl2l15
Mup-ps12	Dusp16	Nudt7	P4ha3	Brd2	Zfand2a
Col1a1	Icam4	Cthrc1	Ccl2	Prom2	Ppp1r32
Gpr137c	Ptp4a1	Dpep2	Ccdc151	Sez6	Gm4275
Tspan8	Fancd2	Ifrd1	Tsc22d2	Kash5	Gm29797
Chrnb2	Dbp	Bco2	H1f4	Uts2b

## Sheet: Tables S4
Additional Table4. The molecular function category analysis of the differential genes
ID	Description	GeneRatio	BgRatio	pvalue	p.adjust	qvalue	geneID	Count
GO:0008330	protein tyrosine/threonine phosphatase activity	7/454	11/22669	3.80069e-10	2.45145e-07	2.07238e-07	Dusp8/Dusp16/Dusp5/Dusp6/Dusp1/Dusp10/Dusp4	7
GO:0017017	MAP kinase tyrosine/serine/threonine phosphatase activity	7/454	13/22669	1.9088e-09	6.15589e-07	5.204e-07	Dusp8/Dusp16/Dusp5/Dusp6/Dusp1/Dusp10/Dusp4	7
GO:0033549	MAP kinase phosphatase activity	7/454	14/22669	3.75181e-09	8.06639e-07	6.81908e-07	Dusp8/Dusp16/Dusp5/Dusp6/Dusp1/Dusp10/Dusp4	7
GO:0008391	arachidonic acid monooxygenase activity	9/454	44/22669	1.82339e-07	2.94021e-05	2.48557e-05	Cyp4a12a/Cyp4a12b/Cyp2c40/Cyp2a22/Cyp4a14/Cyp4a31/Cyp2a4/Cyp2c55/Cyp2a5	9
GO:0008138	protein tyrosine/serine/threonine phosphatase activity	8/454	38/22669	7.02452e-07	9.06163e-05	7.66042e-05	Dusp8/Dusp16/Ptp4a1/Dusp5/Dusp6/Dusp1/Dusp10/Dusp4	8
GO:0016713	oxidoreductase activity, acting on paired donors, with incorporation or reduction of molecular oxygen, reduced iron-sulfur protein as one donor, and incorporation of one atom of oxygen	5/454	14/22669	5.43532e-06	0.000584296	0.000493946	Cyp4a12a/Cyp4a12b/Cyp2u1/Cyp4a14/Cyp4a31	5
GO:0019838	growth factor binding	13/454	147/22669	8.58883e-06	0.000791399	0.000669024	Igfbp1/Col3a1/Col1a1/Col1a2/Ccn2/Cxcl13/Igfals/Erbb3/Tsku/Egfr/Dusp1/Scn5a/Il1rn	13
GO:0051019	mitogen-activated protein kinase binding	7/454	42/22669	1.81592e-05	0.00146409	0.00123769	Dusp8/Dusp16/Dusp5/Dusp6/Dusp1/Dusp10/Dusp4	7
GO:0031492	nucleosomal DNA binding	5/454	18/22669	2.177e-05	0.00156019	0.00131893	H1f5/H1f3/H1f1/H3f3b/H1f4	5
GO:0016712	oxidoreductase activity, acting on paired donors, with incorporation or reduction of molecular oxygen, reduced flavin or flavoprotein as one donor, and incorporation of one atom of oxygen	8/454	61/22669	2.82801e-05	0.00182406	0.00154201	Cyp4a12a/Cyp4a12b/Cyp2u1/Cyp2c40/Cyp2a22/Cyp2a4/Cyp2c55/Cyp2a5	8
GO:0008392	arachidonic acid epoxygenase activity	6/454	34/22669	5.21725e-05	0.00305921	0.00258616	Cyp2c40/Cyp2a22/Cyp4a31/Cyp2a4/Cyp2c55/Cyp2a5	6
GO:0004497	monooxygenase activity	12/454	152/22669	5.84538e-05	0.00314189	0.00265606	Cyp4a12a/Cyp4a12b/Cyp2u1/Akr1c18/Cyp2c40/Cyp7b1/Cyp2a22/Cyp4a14/Cyp4a31/Cyp2a4/Cyp2c55/Cyp2a5	12
GO:0015276	ligand-gated ion channel activity	11/454	132/22669	7.25379e-05	0.00359899	0.00304248	Cftr/Chrnb2/Cngb1/P2rx3/Scnn1a/Asic2/Chrnb1/Gria1/Grin2b/Gabra1/Glrb	11
GO:0022834	ligand-gated channel activity	11/454	135/22669	8.89044e-05	0.00409595	0.00346259	Cftr/Chrnb2/Cngb1/P2rx3/Scnn1a/Asic2/Chrnb1/Gria1/Grin2b/Gabra1/Glrb	11
GO:0031490	chromatin DNA binding	9/454	94/22669	0.000113124	0.00486435	0.00411217	H1f5/H1f3/Per1/H1f1/Grhl1/H3f3b/H1f4/Tox/Foxc2	9
GO:0046906	tetrapyrrole binding	12/454	168/22669	0.000152304	0.00613975	0.00519035	Cyp4a12a/Cyp4a12b/Cyp2u1/Nr1d1/Cyp2c40/Cyp7b1/Cyp2a22/Cyp4a14/Cyp2a4/Cyp2c55/Cyp2a5/Cd320	12
GO:0005201	extracellular matrix structural constituent	11/454	148/22669	0.000201314	0.00763808	0.006457	Scara3/Mfap2/Col3a1/Col1a1/Sparc/Col1a2/Eln/Fbn2/Slit2/Col8a1/Hapln1	11
GO:0046332	SMAD binding	8/454	84/22669	0.000280484	0.0100507	0.00849652	Col3a1/Col1a2/Skil/Foxa2/Jun/Ankrd1/Tgif1/Fos	8
GO:0020037	heme binding	11/454	159/22669	0.000374179	0.012447	0.0105223	Cyp4a12a/Cyp4a12b/Cyp2u1/Nr1d1/Cyp2c40/Cyp7b1/Cyp2a22/Cyp4a14/Cyp2a4/Cyp2c55/Cyp2a5	11
GO:0016705	oxidoreductase activity, acting on paired donors, with incorporation or reduction of molecular oxygen	13/454	213/22669	0.000385953	0.012447	0.0105223	Cyp4a12a/Cyp4a12b/Cyp2u1/Akr1c18/Cyp2c40/Cyp7b1/Cyp2a22/Cyp4a14/Cyp4a31/Cyp2a4/P4ha3/Cyp2c55/Cyp2a5	13
GO:0140297	DNA-binding transcription factor binding	18/454	365/22669	0.000448423	0.013773	0.0116433	Csrp3/Ddit3/Atf4/Ets2/Ifrd1/Jun/Klf4/Tob2/Jund/Hes6/Ankrd1/Arid5a/Egr2/Klf1/Myc/Ankrd2/Fos/Hspa1a	18
GO:0005230	extracellular ligand-gated ion channel activity	7/454	70/22669	0.000498692	0.0146208	0.0123599	Chrnb2/P2rx3/Chrnb1/Gria1/Grin2b/Gabra1/Glrb	7
GO:1904315	transmitter-gated ion channel activity involved in regulation of postsynaptic membrane potential	6/454	52/22669	0.000582901	0.0163466	0.0138189	Chrnb2/Chrnb1/Gria1/Grin2b/Gabra1/Glrb	6
GO:0005231	excitatory extracellular ligand-gated ion channel activity	5/454	36/22669	0.000711994	0.0191348	0.016176	Chrnb2/P2rx3/Chrnb1/Grin2b/Glrb	5
GO:0008395	steroid hydroxylase activity	7/454	75/22669	0.000758025	0.0195571	0.0165329	Cyp2u1/Cyp2c40/Cyp7b1/Cyp2a22/Cyp2a4/Cyp2c55/Cyp2a5	7
GO:0099529	neurotransmitter receptor activity involved in regulation of postsynaptic membrane potential	6/454	55/22669	0.000789217	0.0195786	0.0165512	Chrnb2/Chrnb1/Gria1/Grin2b/Gabra1/Glrb	6
GO:0099094	ligand-gated cation channel activity	8/454	100/22669	0.000907303	0.0216745	0.0183229	Chrnb2/Cngb1/P2rx3/Scnn1a/Asic2/Chrnb1/Gria1/Grin2b	8
GO:0022824	transmitter-gated ion channel activity	6/454	58/22669	0.00104779	0.0233043	0.0197007	Chrnb2/Chrnb1/Gria1/Grin2b/Gabra1/Glrb	6
GO:0022835	transmitter-gated channel activity	6/454	58/22669	0.00104779	0.0233043	0.0197007	Chrnb2/Chrnb1/Gria1/Grin2b/Gabra1/Glrb	6
GO:0048018	receptor ligand activity	21/454	499/22669	0.00121913	0.0255224	0.0215758	Fgf21/Nrg1/Cxcl2/Spp1/Areg/Slit2/Inhbb/Ccn2/Angptl8/Cxcl13/Wnt10a/Gdf15/Ccl2/Tafa2/Lif/Adm2/Tnfsf10/Uts2b/Cd320/Il1b/Il1rn	21
GO:0008201	heparin binding	10/454	156/22669	0.00122666	0.0255224	0.0215758	Mmp7/Fstl1/H1f1/Slit2/Ccn2/Cxcl13/Igfals/Adamts1/Ccl2/Impg1	10
GO:0005539	glycosaminoglycan binding	12/454	213/22669	0.00128286	0.0258575	0.0218592	Mmp7/Fstl1/H1f1/Slit2/Ccn2/Cxcl13/Igfals/Adamts1/Hapln1/Ccl2/Tnfaip6/Impg1	12
GO:0048407	platelet-derived growth factor binding	3/454	12/22669	0.0015344	0.0299906	0.0253531	Col3a1/Col1a1/Col1a2	3
GO:0005178	integrin binding	9/454	136/22669	0.00170652	0.0323737	0.0273677	Col3a1/Tspan8/Cdh17/Spp1/Icam4/Ccn2/Egfr/Il1b/Itgb6	9
GO:0019842	vitamin binding	9/454	137/22669	0.00179496	0.0327504	0.0276862	S100g/Etnppl/Bspry/Alas2/Csad/Psat1/P4ha3/Cd320/Hdc	9
GO:0050839	cell adhesion molecule binding	14/454	284/22669	0.00187871	0.0327504	0.0276862	Col3a1/Tspan8/Cdh17/Spp1/Akap5/Gldn/Icam4/Ccn2/Epcam/Egfr/Grin2b/Il1b/Cdhr2/Itgb6	14
GO:0061629	RNA polymerase II-specific DNA-binding transcription factor binding	14/454	284/22669	0.00187871	0.0327504	0.0276862	Csrp3/Ets2/Ifrd1/Jun/Klf4/Tob2/Jund/Hes6/Ankrd1/Arid5a/Egr2/Ankrd2/Fos/Hspa1a	14
GO:0005506	iron ion binding	10/454	167/22669	0.00203839	0.0342822	0.0289811	Cyp4a12a/Cyp4a12b/Cyp2u1/Rrm2/Cyp2c40/Cyp7b1/Cyp4a14/Meltf/P4ha3/Cyp2c55	10
GO:0031406	carboxylic acid binding	12/454	226/22669	0.00211126	0.0342822	0.0289811	Akr1c18/Ugt1a10/Cyp4a14/Hapln1/P4ha3/Tnfaip6/Sesn2/Grin2b/Hdc/Impg1/Glrb/Id3	12
GO:0016289	CoA hydrolase activity	4/454	28/22669	0.00222055	0.0342822	0.0289811	Acnat2/Acot1/Acot2/Nudt7	4
GO:0005216	ion channel activity	18/454	421/22669	0.00224255	0.0342822	0.0289811	Cftr/Chrnb2/Anxa2/Cngb1/Ano9/Kcnt1/P2rx3/Scnn1a/Asic2/Chrnb1/Gria1/Grin2b/Gabra1/Scn5a/Kcna1/Kcnq5/Unc80/Glrb	18
GO:0019887	protein kinase regulator activity	10/454	170/22669	0.00232218	0.0342822	0.0289811	Ccnd1/Tpx2/Nrg1/Cd24a/Cdkn1a/Erbb3/Ccnl1/Trib3/Gprc5a/Ccne2	10
GO:0022836	gated channel activity	15/454	323/22669	0.00234305	0.0342822	0.0289811	Cftr/Chrnb2/Cngb1/Kcnt1/P2rx3/Scnn1a/Asic2/Chrnb1/Gria1/Grin2b/Gabra1/Scn5a/Kcna1/Kcnq5/Glrb	15
GO:0044548	S100 protein binding	3/454	14/22669	0.00246423	0.0342822	0.0289811	Anxa2/S100a11/S100a6	3
GO:0005125	cytokine activity	12/454	231/22669	0.00252849	0.0342822	0.0289811	Cxcl2/Spp1/Areg/Inhbb/Cxcl13/Wnt10a/Gdf15/Ccl2/Lif/Tnfsf10/Il1b/Il1rn	12
GO:0098960	postsynaptic neurotransmitter receptor activity	6/454	69/22669	0.0025814	0.0342822	0.0289811	Chrnb2/Chrnb1/Gria1/Grin2b/Gabra1/Glrb	6
GO:0015267	channel activity	19/454	461/22669	0.00258168	0.0342822	0.0289811	Cftr/Chrnb2/Anxa2/Cngb1/Ano9/Kcnt1/P2rx3/Scnn1a/Asic2/Chrnb1/Gria1/Gjb4/Grin2b/Gabra1/Scn5a/Kcna1/Kcnq5/Unc80/Glrb	19
GO:0022803	passive transmembrane transporter activity	19/454	461/22669	0.00258168	0.0342822	0.0289811	Cftr/Chrnb2/Anxa2/Cngb1/Ano9/Kcnt1/P2rx3/Scnn1a/Asic2/Chrnb1/Gria1/Gjb4/Grin2b/Gabra1/Scn5a/Kcna1/Kcnq5/Unc80/Glrb	19
GO:0019207	kinase regulator activity	11/454	202/22669	0.00262458	0.0342822	0.0289811	Ccnd1/Tpx2/Nrg1/Cd24a/Cdkn1a/Erbb3/Ccnl1/Trib3/Klf4/Gprc5a/Ccne2	11
GO:0031491	nucleosome binding	5/454	48/22669	0.00265754	0.0342822	0.0289811	H1f5/H1f3/H1f1/H3f3b/H1f4	5
GO:0016645	oxidoreductase activity, acting on the CH-NH group of donors	4/454	30/22669	0.00287996	0.0364231	0.0307909	Mthfd2/Aldh1l2/Pycr1/Smox	4
GO:0001046	core promoter sequence-specific DNA binding	5/454	50/22669	0.00318291	0.0394804	0.0333755	H3f3b/Egr1/Myc/Fos/Klf10	5
GO:0043177	organic acid binding	12/454	241/22669	0.00356455	0.0417277	0.0352753	Akr1c18/Ugt1a10/Cyp4a14/Hapln1/P4ha3/Tnfaip6/Sesn2/Grin2b/Hdc/Impg1/Glrb/Id3	12
GO:0004725	protein tyrosine phosphatase activity	7/454	98/22669	0.00357166	0.0417277	0.0352753	Dusp8/Ptp4a1/Dusp5/Dusp6/Dusp1/Dusp10/Dusp4	7
GO:0002020	protease binding	9/454	152/22669	0.00361911	0.0417277	0.0352753	Col3a1/Col1a1/Col1a2/Anxa2/Tnfrsf10b/Ubc/Tnfaip3/Hspa1a/Serpine1	9
GO:0030296	protein tyrosine kinase activator activity	3/454	16/22669	0.00368009	0.0417277	0.0352753	Nrg1/Cd24a/Erbb3	3
GO:0031625	ubiquitin protein ligase binding	14/454	306/22669	0.00368757	0.0417277	0.0352753	Per1/Cdkn1a/Ubc/Erbb3/Trib3/Jun/Fzd8/Egfr/Egr2/Yod1/Myc/Scn5a/Hspa1b/Hspa1a	14
GO:0030170	pyridoxal phosphate binding	5/454	52/22669	0.00377922	0.0420275	0.0355288	Etnppl/Alas2/Csad/Psat1/Hdc	5
GO:0070279	vitamin B6 binding	5/454	53/22669	0.00410556	0.0448828	0.0379426	Etnppl/Alas2/Csad/Psat1/Hdc	5
GO:0005149	interleukin-1 receptor binding	3/454	17/22669	0.00440286	0.0465548	0.039356	Grin2b/Il1b/Il1rn	3
GO:0016646	oxidoreductase activity, acting on the CH-NH group of donors, NAD or NADP as acceptor	3/454	17/22669	0.00440286	0.0465548	0.039356	Mthfd2/Aldh1l2/Pycr1	3

## Sheet: Tables S5
Additional Table5. The cellular component category analysis of the differential genes
ID	Description	GeneRatio	BgRatio	pvalue	p.adjust	qvalue	geneID	Count
GO:0000791	euchromatin	9/459	50/23271	5.11027e-07	0.000185503	0.000165143	H1f5/H1f3/H1f1/Cbx2/Jun/Klf4/H1f4/Myc/Ankrd2	9
GO:0044815	DNA packaging complex	11/459	96/23271	3.04829e-06	0.000553264	0.000492539	H1f5/H1f3/H4c12/H1f1/Ncapg/H4c9/H4c18/H3f3b/H4c17/H1f4/H3c4	11
GO:0000788	nuclear nucleosome	7/459	38/23271	8.25063e-06	0.000717711	0.000638937	H4c12/H4c9/H4c18/H3f3b/H4c17/H1f4/H3c4	7
GO:0000786	nucleosome	10/459	88/23271	9.23759e-06	0.000717711	0.000638937	H1f5/H1f3/H4c12/H1f1/H4c9/H4c18/H3f3b/H4c17/H1f4/H3c4	10
GO:0005719	nuclear euchromatin	7/459	39/23271	9.88583e-06	0.000717711	0.000638937	H1f5/H1f3/H1f1/Jun/Klf4/H1f4/Myc	7
GO:0032993	protein-DNA complex	14/459	186/23271	2.08773e-05	0.00126307	0.00112444	H1f5/H1f3/Ddit3/Nupr1/H4c12/H1f1/H4c9/H4c18/H3f3b/H4c17/H1f4/H3c4/Jund/Fos	14
GO:0005581	collagen trimer	9/459	81/23271	3.10188e-05	0.00160854	0.00143199	Scara3/Col3a1/Col1a1/Lox/Col1a2/Gldn/Sftpd/Cthrc1/Col8a1	9
GO:0016323	basolateral plasma membrane	16/459	259/23271	6.20846e-05	0.00281709	0.00250789	S100g/Ddr1/Slco1a1/Cftr/Cdh17/Slc7a1/Anxa2/Akap5/Slc4a9/St14/Epcam/Erbb3/Rhbg/P2ry4/Egfr/Hspa1a	16
GO:0062023	collagen-containing extracellular matrix	18/459	385/23271	0.000701573	0.0282968	0.025191	Mfap2/Col3a1/Angptl7/Col1a1/Sparc/Lox/Col1a2/Eln/Fbn2/Anxa2/Slit2/S100a11/Sftpd/Adamts1/S100a6/Col8a1/Hapln1/Serpine1	18
GO:0005583	fibrillar collagen trimer	3/459	11/23271	0.00111794	0.036892	0.0328428	Col3a1/Col1a1/Col1a2	3
GO:0098643	banded collagen fibril	3/459	11/23271	0.00111794	0.036892	0.0328428	Col3a1/Col1a1/Col1a2	3

## Sheet: Tables S6
Additional Table6. The biological process category analysis of the differential genes
ID	Description	GeneRatio	BgRatio	pvalue	p.adjust	qvalue	geneID	Count
GO:0000188	inactivation of MAPK activity	7/454	18/23328	2.66996e-08	0.000103381	8.67596e-05	Dusp8/Dusp16/Dusp5/Dusp6/Dusp1/Dusp10/Dusp4	7
GO:0035970	peptidyl-threonine dephosphorylation	7/454	20/23328	6.28801e-08	0.000121736	0.000102164	Dusp8/Dusp16/Dusp5/Dusp6/Dusp1/Dusp10/Dusp4	7
GO:0120254	olefinic compound metabolic process	14/454	126/23328	1.73531e-07	0.000223971	0.000187961	Cyp4a12a/Cyp4a12b/Cyp2u1/Srd5a1/Akr1c18/Cyp2c40/Cyp2a22/Cyp4a14/Bco2/Cyp4a31/Cyp2a4/Egr1/Cyp2c55/Cyp2a5	14
GO:0007517	muscle organ development	26/454	420/23328	2.52974e-07	0.000244879	0.000205508	H1f5/Nrg1/Atf3/Csrp3/Col3a1/Rcan1/Nupr1/Lox/Eln/Skil/Jph1/Nr1d2/Boc/Maff/Erbb3/Btg2/Egr1/Lif/Ankrd1/Egr2/Mkx/Myc/Ankrd2/Foxc2/Fos/Id3	26
GO:0043620	regulation of DNA-templated transcription in response to stress	9/454	51/23328	5.45471e-07	0.000422412	0.000354498	Atf3/Ddit3/Tcim/Atf4/Ppp1r15a/Jun/Egr1/Sesn2/Ankrd2	9
GO:0042493	response to drug	19/454	260/23328	9.30718e-07	0.000541501	0.00045444	Slc1a2/Cyp2u1/Serpina7/Srd5a1/Npas2/Mmp7/Cyp2c40/Slc18a1/Cyp2a22/Cyp2a4/Jun/Asic2/Ankrd1/Cyp2c55/Cyp2a5/Myc/Fos/Serpine1/Il1b	19
GO:0019369	arachidonic acid metabolic process	10/454	70/23328	9.86939e-07	0.000541501	0.00045444	Cyp4a12a/Cyp4a12b/Cyp2u1/Cyp2c40/Cyp2a22/Cyp4a14/Cyp4a31/Cyp2a4/Cyp2c55/Cyp2a5	10
GO:0035914	skeletal muscle cell differentiation	11/454	88/23328	1.1188e-06	0.000541501	0.00045444	Atf3/Nupr1/Nr1d2/Maff/Btg2/Egr1/Ankrd1/Egr2/Myc/Ankrd2/Fos	11
GO:0006690	icosanoid metabolic process	13/454	129/23328	1.47149e-06	0.000633068	0.000531285	Cyp4a12a/Cyp4a12b/Cyp2u1/Akr1c18/Cyp2c40/Cyp2a22/Cyp4a14/Dpep2/Cyp4a31/Cyp2a4/Cyp2c55/Cyp2a5/Il1b	13
GO:0001676	long-chain fatty acid metabolic process	12/454	111/23328	1.76761e-06	0.000684418	0.00057438	Cyp4a12a/Cyp4a12b/Cyp2u1/Cyp2c40/Acot1/Cyp2a22/Cyp4a14/Acot2/Cyp4a31/Cyp2a4/Cyp2c55/Cyp2a5	12
GO:0043618	regulation of transcription from RNA polymerase II promoter in response to stress	8/454	46/23328	2.63969e-06	0.000929172	0.000779783	Atf3/Ddit3/Atf4/Ppp1r15a/Jun/Egr1/Sesn2/Ankrd2	8
GO:0006334	nucleosome assembly	11/454	98/23328	3.29023e-06	0.00106165	0.000890961	H1f5/H1f3/H4c12/H1f1/H4c9/H4c18/Spty2d1/H4c17/H1f4/H3c4/Brd2	11
GO:0071276	cellular response to cadmium ion	6/454	23/23328	4.00659e-06	0.00111642	0.000936924	Akr1c18/Jun/Egfr/Cyp2a5/Mt1/Fos	6
GO:0033559	unsaturated fatty acid metabolic process	12/454	120/23328	4.03663e-06	0.00111642	0.000936924	Cyp4a12a/Cyp4a12b/Cyp2u1/Akr1c18/Cyp2c40/Cyp2a22/Cyp4a14/Cyp4a31/Cyp2a4/Cyp2c55/Cyp2a5/Il1b	12
GO:0009991	response to extracellular stimulus	22/454	378/23328	5.7496e-06	0.00147165	0.00123504	Slc1a2/Serpina7/Atf3/Sctr/Ddit3/Nucb2/Spp1/Fstl1/Cdkn1a/Noct/Atf4/Inhbb/Pdk4/Foxa2/Bhlha15/Gdf15/Jun/Gck/Sesn2/Fos/Fosl1/Klf10	22
GO:0042326	negative regulation of phosphorylation	25/454	471/23328	6.77054e-06	0.00147165	0.00123504	Atf3/Per1/Gadd45a/Dusp8/Ddit4/Nupr1/Ier3/Cdkn1a/Dusp16/Slit2/Foxa2/Ppp1r15a/Errfi1/Trib3/Jun/Klf4/Tnfaip3/Dusp5/Lif/Dusp6/Dusp1/Dusp10/Dusp4/Gprc5a/Il1b	25
GO:0065004	protein-DNA complex assembly	14/454	171/23328	6.90809e-06	0.00147165	0.00123504	H1f5/H1f3/H4c12/H1f1/H4c9/H4c18/Spty2d1/Hells/H3f3b/H4c17/Cenph/H1f4/H3c4/Brd2	14
GO:0035335	peptidyl-tyrosine dephosphorylation	7/454	38/23328	7.56211e-06	0.00147165	0.00123504	Dusp8/Dusp16/Dusp5/Dusp6/Dusp1/Dusp10/Dusp4	7
GO:0034620	cellular response to unfolded protein	10/454	88/23328	8.22237e-06	0.00147165	0.00123504	Ccnd1/Atf3/Ddit3/Herpud1/Atf4/Bhlha15/Ppp1r15a/Yod1/Hspa1b/Hspa1a	10
GO:0062012	regulation of small molecule metabolic process	21/454	358/23328	8.30504e-06	0.00147165	0.00123504	Nr1d1/Akr1c18/Ddit4/Nucb2/Nupr1/Ier3/Rd3/Pdk4/Cda/Foxa2/Trib3/Gapdhs/Egr1/Slc7a11/Gck/Myc/Sesn2/Cd320/Etfbkmt/Il1b/Serpina12	21
GO:0030198	extracellular matrix organization	19/454	302/23328	8.34067e-06	0.00147165	0.00123504	Ddr1/Scara3/Col3a1/Angptl7/Col1a1/Mmp3/Lox/Mmp7/Col1a2/Eln/Anxa2/Ccn2/Has1/Adamts1/Col8a1/Meltf/Loxl4/Mkx/Foxc2	19
GO:0031497	chromatin assembly	13/454	151/23328	8.5043e-06	0.00147165	0.00123504	H1f5/H1f3/H4c12/H1f1/H4c9/H4c18/Spty2d1/Hells/H3f3b/H4c17/H1f4/H3c4/Brd2	13
GO:0043062	extracellular structure organization	19/454	303/23328	8.74172e-06	0.00147165	0.00123504	Ddr1/Scara3/Col3a1/Angptl7/Col1a1/Mmp3/Lox/Mmp7/Col1a2/Eln/Anxa2/Ccn2/Has1/Adamts1/Col8a1/Meltf/Loxl4/Mkx/Foxc2	19
GO:1901568	fatty acid derivative metabolic process	13/454	154/23328	1.05309e-05	0.00169898	0.00142583	Cyp4a12a/Cyp4a12b/Cyp2u1/Akr1c18/Cyp2c40/Cyp2a22/Cyp4a14/Dpep2/Cyp4a31/Cyp2a4/Cyp2c55/Cyp2a5/Il1b	13
GO:0030199	collagen fibril organization	8/454	56/23328	1.2123e-05	0.00187761	0.00157573	Col3a1/Col1a1/Lox/Col1a2/Anxa2/Loxl4/Mkx/Foxc2	8
GO:0006986	response to unfolded protein	11/454	117/23328	1.83067e-05	0.00261709	0.00219633	Ccnd1/Atf3/Ddit3/Herpud1/Atf4/Bhlha15/Ppp1r15a/Chac1/Yod1/Hspa1b/Hspa1a	11
GO:0071901	negative regulation of protein serine/threonine kinase activity	11/454	117/23328	1.83067e-05	0.00261709	0.00219633	Gadd45a/Dusp8/Cdkn1a/Dusp16/Tnfaip3/Dusp5/Dusp6/Dusp1/Dusp10/Dusp4/Il1b	11
GO:0006631	fatty acid metabolic process	22/454	408/23328	1.89253e-05	0.00261709	0.00219633	Cyp4a12a/Cyp4a12b/Cyp2u1/Elovl3/Akr1c18/Acnat2/Nucb2/Cyp2c40/Pdk4/Acot1/Cyp2a22/Cyp4a14/Acot2/Cyp4a31/Cyp2a4/Trib3/Elovl7/Cyp2c55/Cyp2a5/Sesn2/Etfbkmt/Il1b	22
GO:0071824	protein-DNA complex subunit organization	15/454	214/23328	2.12173e-05	0.00278372	0.00233617	H1f5/H1f3/H4c12/H1f1/H4c9/H4c18/Spty2d1/Hells/H3f3b/H4c17/Cenph/H1f4/H3c4/Myc/Brd2	15
GO:0071900	regulation of protein serine/threonine kinase activity	23/454	442/23328	2.15681e-05	0.00278372	0.00233617	Ccnd1/Cd24a/Gadd45a/Dusp8/Cdkn1a/Tcim/Inava/Dusp16/Gdf15/Ccnl1/Trib3/Fzd8/Egfr/Tnfaip3/Dusp5/Dusp6/Dusp1/Dusp10/Sesn2/Dusp4/Il1b/Ccne2/Il1rn	23
GO:0062014	negative regulation of small molecule metabolic process	10/454	99/23328	2.34676e-05	0.00293118	0.00245991	Akr1c18/Ddit4/Nupr1/Ier3/Rd3/Cda/Trib3/Gck/Etfbkmt/Serpina12	10
GO:0035994	response to muscle stretch	5/454	19/23328	2.53474e-05	0.00306703	0.00257392	Csrp3/Jun/Ankrd1/Ankrd2/Fos	5
GO:0016053	organic acid biosynthetic process	18/454	300/23328	2.70445e-05	0.00312621	0.00262358	Cyp4a12a/Cyp4a12b/Elovl3/Nr1d1/Akr1c18/Pycr1/Cyp7b1/Pdk4/Has1/Csad/Cyp4a14/Aldh18a1/Cyp4a31/Psat1/Trib3/Elovl7/Phgdh/Il1b	18
GO:0006140	regulation of nucleotide metabolic process	9/454	81/23328	2.79428e-05	0.00312621	0.00262358	Ddit4/Nupr1/Ier3/Rd3/Pdk4/Cda/Gapdhs/Gck/Myc	9
GO:0048511	rhythmic process	18/454	301/23328	2.82586e-05	0.00312621	0.00262358	Nr1d1/Per1/Npas2/Chrnb2/Tef/Noct/Cyp7b1/Dbp/Atf4/Nr1d2/Adamts1/Egfr/Hcrtr2/Egr1/Egr2/Grin2b/Klf10/Id3	18
GO:0007519	skeletal muscle tissue development	14/454	196/23328	3.22798e-05	0.00347188	0.00291368	Atf3/Rcan1/Nupr1/Eln/Skil/Nr1d2/Maff/Btg2/Egr1/Ankrd1/Egr2/Myc/Ankrd2/Fos	14
GO:0001933	negative regulation of protein phosphorylation	22/454	425/23328	3.51201e-05	0.00360542	0.00302576	Atf3/Per1/Gadd45a/Dusp8/Ddit4/Cdkn1a/Dusp16/Slit2/Ppp1r15a/Errfi1/Trib3/Jun/Klf4/Tnfaip3/Dusp5/Lif/Dusp6/Dusp1/Dusp10/Dusp4/Gprc5a/Il1b	22
GO:0006333	chromatin assembly or disassembly	13/454	173/23328	3.63149e-05	0.00360542	0.00302576	H1f5/H1f3/H4c12/H1f1/H4c9/H4c18/Spty2d1/Hells/H3f3b/H4c17/H1f4/H3c4/Brd2	13
GO:0043409	negative regulation of MAPK cascade	13/454	173/23328	3.63149e-05	0.00360542	0.00302576	Atf3/Per1/Dusp8/Dusp16/Errfi1/Klf4/Dusp5/Lif/Dusp6/Dusp1/Dusp10/Dusp4/Il1b	13
GO:0006323	DNA packaging	14/454	199/23328	3.81567e-05	0.00369357	0.00309973	H1f5/H1f3/H4c12/H1f1/Ncapg/H4c9/H4c18/Spty2d1/Hells/H3f3b/H4c17/H1f4/H3c4/Brd2	14
GO:0033625	positive regulation of integrin activation	4/454	11/23328	4.19165e-05	0.00387937	0.00325566	Cd24a/Cdh17/Cxcl13/Foxc2	4
GO:0033673	negative regulation of kinase activity	15/454	227/23328	4.20799e-05	0.00387937	0.00325566	Gadd45a/Dusp8/Cdkn1a/Dusp16/Foxa2/Errfi1/Trib3/Tnfaip3/Dusp5/Dusp6/Dusp1/Dusp10/Dusp4/Gprc5a/Il1b	15
GO:0009314	response to radiation	21/454	401/23328	4.45961e-05	0.00401573	0.00337009	Slc1a2/Ccnd1/Trp53inp1/Per1/Col3a1/Gadd45a/Chrnb2/Rhob/Cdkn1a/Cngb1/Fancd2/Plk3/Sgk1/Jun/Egfr/Tafa2/Egr1/Slc7a11/Asic2/Opn1sw/Myc	21
GO:0048145	regulation of fibroblast proliferation	10/454	107/23328	4.61043e-05	0.00405717	0.00340488	Trp53inp1/Nupr1/Anxa2/Cdkn1a/Jun/Egfr/Myc/Tgif1/Fosl2/Serpine1	10
GO:0030968	endoplasmic reticulum unfolded protein response	8/454	68/23328	5.14655e-05	0.00412827	0.00346454	Ccnd1/Atf3/Ddit3/Herpud1/Atf4/Bhlha15/Ppp1r15a/Yod1	8
GO:0046686	response to cadmium ion	6/454	35/23328	5.28636e-05	0.00412827	0.00346454	Akr1c18/Jun/Egfr/Cyp2a5/Mt1/Fos	6
GO:0048144	fibroblast proliferation	10/454	109/23328	5.40448e-05	0.00412827	0.00346454	Trp53inp1/Nupr1/Anxa2/Cdkn1a/Jun/Egfr/Myc/Tgif1/Fosl2/Serpine1	10
GO:0035634	response to stilbenoid	5/454	22/23328	5.47033e-05	0.00412827	0.00346454	Slco1a1/Hsd3b5/Cyp2a4/Ly6d/Cyp2a5	5
GO:0043651	linoleic acid metabolic process	5/454	22/23328	5.47033e-05	0.00412827	0.00346454	Cyp4a12a/Cyp4a12b/Cyp4a14/Cyp4a31/Cyp2c55	5
GO:0060538	skeletal muscle organ development	14/454	206/23328	5.56431e-05	0.00412827	0.00346454	Atf3/Rcan1/Nupr1/Eln/Skil/Nr1d2/Maff/Btg2/Egr1/Ankrd1/Egr2/Myc/Ankrd2/Fos	14
GO:0060537	muscle tissue development	23/454	470/23328	5.56672e-05	0.00412827	0.00346454	Nrg1/Atf3/Csrp3/Col3a1/Rcan1/Nupr1/Lox/Eln/Skil/Nr1d2/Ifrd1/Boc/Maff/Erbb3/Btg2/Egr1/Ankrd1/Egr2/Myc/Zfand5/Ankrd2/Foxc2/Fos	23
GO:0048146	positive regulation of fibroblast proliferation	8/454	69/23328	5.72372e-05	0.00412827	0.00346454	Anxa2/Cdkn1a/Jun/Egfr/Myc/Tgif1/Fosl2/Serpine1	8
GO:0001659	temperature homeostasis	13/454	181/23328	5.80166e-05	0.00412827	0.00346454	Fgf21/Elovl3/Mfap2/Nr1d1/Ddit3/Ednrb/Atf4/Napepld/Egr1/G0s2/Foxc2/Il1b/Il1rn	13
GO:0035967	cellular response to topologically incorrect protein	10/454	110/23328	5.84333e-05	0.00412827	0.00346454	Ccnd1/Atf3/Ddit3/Herpud1/Atf4/Bhlha15/Ppp1r15a/Yod1/Hspa1b/Hspa1a	10
GO:0006469	negative regulation of protein kinase activity	14/454	207/23328	5.86402e-05	0.00412827	0.00346454	Gadd45a/Dusp8/Cdkn1a/Dusp16/Errfi1/Trib3/Tnfaip3/Dusp5/Dusp6/Dusp1/Dusp10/Dusp4/Gprc5a/Il1b	14
GO:0031936	negative regulation of chromatin silencing	4/454	12/23328	6.19085e-05	0.00428053	0.00359232	H1f5/H1f3/H1f1/H1f4	4
GO:2001233	regulation of apoptotic signaling pathway	21/454	413/23328	6.79576e-05	0.00451421	0.00378843	Trp53inp1/Bik/Atf3/Ddit3/Nupr1/Herpud1/Ier3/Skil/Inhbb/Tnfrsf12a/Plaur/Unc5b/Hells/Mpv17l/Tnfaip3/Tnfsf10/Myc/G0s2/Ankrd2/Serpine1/Il1b	21
GO:2001235	positive regulation of apoptotic signaling pathway	13/454	184/23328	6.86685e-05	0.00451421	0.00378843	Trp53inp1/Bik/Atf3/Ddit3/Nupr1/Skil/Inhbb/Tnfrsf12a/Plaur/Unc5b/Tnfsf10/Myc/G0s2	13
GO:0045980	negative regulation of nucleotide metabolic process	5/454	23/23328	6.87857e-05	0.00451421	0.00378843	Ddit4/Nupr1/Ier3/Rd3/Cda	5
GO:0043407	negative regulation of MAP kinase activity	8/454	71/23328	7.04032e-05	0.00454335	0.00381289	Dusp8/Dusp16/Dusp5/Dusp6/Dusp1/Dusp10/Dusp4/Il1b	8
GO:0097193	intrinsic apoptotic signaling pathway	17/454	295/23328	7.41331e-05	0.00470563	0.00394908	Ddit3/Ddit4/Nupr1/Herpud1/Ier3/Cdkn1a/Skil/Atf4/Plaur/Ifi27l2b/Hells/Trib3/Chac1/Epha2/Myc/Ankrd2/Zfp385b	17
GO:0070371	ERK1 and ERK2 cascade	18/454	325/23328	7.63657e-05	0.00476916	0.00400239	Fgf21/Chil1/Atf3/Ccn2/Errfi1/Jun/Klf4/Egfr/Ccl2/Epha2/Lif/Dusp6/Dusp1/Myc/Dusp10/Ntsr2/Dusp4/Il1b	18
GO:0034728	nucleosome organization	11/454	137/23328	7.89426e-05	0.00485184	0.00407178	H1f5/H1f3/H4c12/H1f1/H4c9/H4c18/Spty2d1/H4c17/H1f4/H3c4/Brd2	11
GO:0046394	carboxylic acid biosynthetic process	17/454	299/23328	8.73964e-05	0.00528748	0.00443738	Cyp4a12a/Cyp4a12b/Elovl3/Nr1d1/Akr1c18/Pycr1/Cyp7b1/Pdk4/Has1/Cyp4a14/Aldh18a1/Cyp4a31/Psat1/Trib3/Elovl7/Phgdh/Il1b	17
GO:0031668	cellular response to extracellular stimulus	14/454	217/23328	9.72709e-05	0.00579435	0.00486276	Slc1a2/Atf3/Cdkn1a/Atf4/Inhbb/Pdk4/Foxa2/Bhlha15/Jun/Gck/Sesn2/Fos/Fosl1/Klf10	14
GO:0035966	response to topologically incorrect protein	11/454	141/23328	0.000102307	0.00600199	0.00503701	Ccnd1/Atf3/Ddit3/Herpud1/Atf4/Bhlha15/Ppp1r15a/Chac1/Yod1/Hspa1b/Hspa1a	11
GO:0070372	regulation of ERK1 and ERK2 cascade	17/454	308/23328	0.000125114	0.00723046	0.00606797	Fgf21/Chil1/Atf3/Ccn2/Errfi1/Jun/Klf4/Egfr/Ccl2/Epha2/Lif/Dusp6/Dusp1/Dusp10/Ntsr2/Dusp4/Il1b	17
GO:0043491	protein kinase B signaling	13/454	196/23328	0.000130048	0.00740508	0.00621452	Chil1/Nrg1/Akr1c18/Ddit3/Mmp3/Lox/Plk3/Gdf15/Klf4/Egfr/Epha2/Sesn2/Il1b	13
GO:0071496	cellular response to external stimulus	16/454	280/23328	0.000132144	0.00741538	0.00622316	Slc1a2/Atf3/Col1a1/Cdkn1a/Atf4/Inhbb/Pdk4/Foxa2/Bhlha15/Jun/Ankrd1/Gck/Sesn2/Fos/Fosl1/Klf10	16
GO:0045444	fat cell differentiation	15/454	252/23328	0.000136228	0.0075165	0.00630802	Ccnd1/Nr1d1/Ddit3/Nucb2/Noct/Inhbb/Angptl8/Nudt7/Trib3/Klf4/Cebpd/Napepld/Egr2/Creb5/Dusp10	15
GO:0070373	negative regulation of ERK1 and ERK2 cascade	8/454	78/23328	0.000137828	0.0075165	0.00630802	Atf3/Errfi1/Klf4/Lif/Dusp6/Dusp1/Dusp10/Dusp4	8
GO:0016584	nucleosome positioning	4/454	15/23328	0.000162977	0.00873771	0.00733289	H1f5/H1f3/H1f1/H1f4	4
GO:1900542	regulation of purine nucleotide metabolic process	8/454	80/23328	0.000164735	0.00873771	0.00733289	Ddit4/Nupr1/Ier3/Rd3/Pdk4/Gapdhs/Gck/Myc	8
GO:0031667	response to nutrient levels	18/454	346/23328	0.000167352	0.00875657	0.00734872	Serpina7/Atf3/Sctr/Ddit3/Nucb2/Spp1/Fstl1/Cdkn1a/Atf4/Inhbb/Pdk4/Foxa2/Bhlha15/Gdf15/Jun/Gck/Sesn2/Klf10	18
GO:0009612	response to mechanical stimulus	12/454	176/23328	0.000181153	0.00935231	0.00784868	Csrp3/Col1a1/Jun/P2rx3/Asic2/Ankrd1/Myc/D130043K22Rik/Ankrd2/Grin2b/Fos/Kcna1	12
GO:0007173	epidermal growth factor receptor signaling pathway	9/454	103/23328	0.000184551	0.00940237	0.00789069	Areg/Rhbdf2/Plaur/Fam83b/Errfi1/Erbb3/Fam83a/Egfr/Gprc5a	9
GO:0051348	negative regulation of transferase activity	15/454	260/23328	0.000191664	0.00963795	0.00808839	Gadd45a/Dusp8/Cdkn1a/Dusp16/Foxa2/Errfi1/Trib3/Tnfaip3/Dusp5/Dusp6/Dusp1/Dusp10/Dusp4/Gprc5a/Il1b	15
GO:0033628	regulation of cell adhesion mediated by integrin	6/454	44/23328	0.000198318	0.00972248	0.00815933	Cd24a/Cxcl13/Epha2/Lif/Foxc2/Serpine1	6
GO:0042594	response to starvation	12/454	178/23328	0.000201253	0.00972248	0.00815933	Atf3/Ddit3/Fstl1/Cdkn1a/Atf4/Inhbb/Pdk4/Bhlha15/Jun/Gck/Sesn2/Klf10	12
GO:0001649	osteoblast differentiation	13/454	205/23328	0.000202866	0.00972248	0.00815933	Col1a1/Lox/Spp1/Areg/Fbn2/Noct/Atf4/Cthrc1/H3f3b/Cebpd/Epha2/Jund/Id3	13
GO:0014706	striated muscle tissue development	21/454	447/23328	0.000203389	0.00972248	0.00815933	Nrg1/Atf3/Csrp3/Rcan1/Nupr1/Lox/Eln/Skil/Nr1d2/Ifrd1/Boc/Maff/Erbb3/Btg2/Egr1/Ankrd1/Egr2/Myc/Ankrd2/Foxc2/Fos	21
GO:0045786	negative regulation of cell cycle	21/454	451/23328	0.000229378	0.0108311	0.00908971	Ccnd1/Trp53inp1/Rassf1/Gadd45a/Ddit3/Nupr1/Ier3/Rhob/Cdkn1a/Skil/Fancd2/Cgref1/Plk3/Wee1/Ppp1r10/Btg2/Klf4/Egfr/Tnfaip3/Lif/Myc	21
GO:0071560	cellular response to transforming growth factor beta stimulus	13/454	208/23328	0.000233867	0.01091	0.00915597	Akr1c18/Col3a1/Lox/Col1a2/Fbn2/Skil/Jun/Tsku/Ccl2/Ankrd1/Fos/Serpine1/Dlx1	13
GO:1901342	regulation of vasculature development	18/454	356/23328	0.000237168	0.0109323	0.00917466	Chil1/Gadd45a/Angptl7/Sparc/Ppp1r16b/Rhob/Tnfrsf12a/Adamts1/C6/Klf4/Ccl2/Epha2/Egr1/Lif/Adm2/Foxc2/Serpine1/Il1b	18
GO:0007622	rhythmic behavior	7/454	64/23328	0.000240961	0.0109765	0.00921172	Nr1d1/Npas2/Chrnb2/Nr1d2/Hcrtr2/Egr1/Egr2	7
GO:0030261	chromosome condensation	6/454	46/23328	0.000254668	0.011466	0.00962253	H1f5/H1f3/H1f1/Ncapg/H3f3b/H1f4	6
GO:0033623	regulation of integrin activation	4/454	17/23328	0.000275524	0.012123	0.0101739	Cd24a/Cdh17/Cxcl13/Foxc2	4
GO:0045653	negative regulation of megakaryocyte differentiation	4/454	17/23328	0.000275524	0.012123	0.0101739	H4c12/H4c9/H4c18/H4c17	4
GO:0071559	response to transforming growth factor beta	13/454	212/23328	0.000281446	0.0122445	0.0102758	Akr1c18/Col3a1/Lox/Col1a2/Fbn2/Skil/Jun/Tsku/Ccl2/Ankrd1/Fos/Serpine1/Dlx1	13
GO:0001503	ossification	19/454	394/23328	0.000292019	0.0123244	0.0103429	Col1a1/Lox/Spp1/Col1a2/Areg/Fbn2/Noct/Atf4/Ccn2/Cthrc1/H3f3b/Cebpd/Tob2/Epha2/Jund/Egr2/Foxc2/Klf10/Id3	19
GO:0043405	regulation of MAP kinase activity	16/454	301/23328	0.000299423	0.0123244	0.0103429	Cd24a/Gadd45a/Dusp8/Inava/Dusp16/Gdf15/Trib3/Fzd8/Egfr/Dusp5/Dusp6/Dusp1/Dusp10/Dusp4/Il1b/Il1rn	16
GO:0071103	DNA conformation change	14/454	242/23328	0.000302143	0.0123244	0.0103429	H1f5/H1f3/H4c12/H1f1/Ncapg/H4c9/H4c18/Spty2d1/Hells/H3f3b/H4c17/H1f4/H3c4/Brd2	14
GO:0006335	DNA replication-dependent nucleosome assembly	5/454	31/23328	0.000305563	0.0123244	0.0103429	H4c12/H4c9/H4c18/H4c17/H3c4	5
GO:0019373	epoxygenase P450 pathway	5/454	31/23328	0.000305563	0.0123244	0.0103429	Cyp2c40/Cyp2a22/Cyp2a4/Cyp2c55/Cyp2a5	5
GO:0034723	DNA replication-dependent nucleosome organization	5/454	31/23328	0.000305563	0.0123244	0.0103429	H4c12/H4c9/H4c18/H4c17/H3c4	5
GO:0045662	negative regulation of myoblast differentiation	5/454	31/23328	0.000305563	0.0123244	0.0103429	Csrp3/Ddit3/Mkx/Ankrd2/Id3	5
GO:0006110	regulation of glycolytic process	6/454	48/23328	0.000322892	0.0128095	0.0107501	Ddit4/Nupr1/Ier3/Gapdhs/Gck/Myc	6
GO:0032963	collagen metabolic process	9/454	111/23328	0.000324209	0.0128095	0.0107501	Col1a1/Mmp3/Mmp7/Col1a2/Ccn2/Errfi1/Ccl2/Mkx/Serpine1	9
GO:0038127	ERBB signaling pathway	9/454	112/23328	0.000346585	0.0135553	0.0113759	Areg/Rhbdf2/Plaur/Fam83b/Errfi1/Erbb3/Fam83a/Egfr/Gprc5a	9
GO:0007623	circadian rhythm	13/454	217/23328	0.000352336	0.0136425	0.0114491	Nr1d1/Per1/Npas2/Chrnb2/Noct/Cyp7b1/Dbp/Atf4/Nr1d2/Hcrtr2/Egr1/Klf10/Id3	13
GO:0045815	positive regulation of gene expression, epigenetic	5/454	32/23328	0.000356407	0.0136634	0.0114667	H1f5/H1f3/H1f1/H1f4/Sertad1	5
GO:0034599	cellular response to oxidative stress	15/454	276/23328	0.000363106	0.0137838	0.0115677	Trp53inp1/Akr1c18/Mmp3/Rhob/Pycr1/Fancd2/Atf4/Jun/Egfr/Tnfaip3/Slc7a11/Srxn1/Sesn2/Ankrd2/Fos	15
GO:0033627	cell adhesion mediated by integrin	7/454	69/23328	0.000385054	0.0144751	0.0121478	Cd24a/Cxcl13/Epha2/Lif/Foxc2/Serpine1/Itgb6	7
GO:0034976	response to endoplasmic reticulum stress	14/454	249/23328	0.000402847	0.0149223	0.0125231	Ccnd1/Atf3/Ddit3/Cftr/Nupr1/Herpud1/Atf4/Bhlha15/Ppp1r15a/Trib3/Jun/Chac1/Yod1/Sesn2	14
GO:0010677	negative regulation of cellular carbohydrate metabolic process	6/454	50/23328	0.000404659	0.0149223	0.0125231	Ddit4/Nupr1/Ier3/Foxa2/Gck/Serpina12	6
GO:0050673	epithelial cell proliferation	20/454	438/23328	0.000412119	0.0149594	0.0125543	Ccnd1/Nr1d1/Sparc/Nupr1/Areg/Ppp1r16b/Ednrb/Ehf/Cyp7b1/Col8a1/Errfi1/Tgm1/Jun/Egfr/Ccl2/Tnfaip3/Epha2/Myc/Dusp10/Scn5a	20
GO:0045652	regulation of megakaryocyte differentiation	5/454	33/23328	0.000413394	0.0149594	0.0125543	Lox/H4c12/H4c9/H4c18/H4c17	5
GO:0032922	circadian regulation of gene expression	7/454	70/23328	0.000420779	0.0150857	0.0126603	Nr1d1/Per1/Npas2/Noct/Atf4/Egr1/Id3	7
GO:0031935	regulation of chromatin silencing	4/454	19/23328	0.000435082	0.0153149	0.0128526	H1f5/H1f3/H1f1/H1f4	4
GO:0051791	medium-chain fatty acid metabolic process	4/454	19/23328	0.000435082	0.0153149	0.0128526	Cyp4a12a/Cyp4a12b/Cyp4a14/Cyp4a31	4
GO:0044321	response to leptin	4/454	20/23328	0.000535538	0.0186811	0.0156776	Ccnd1/Nr1d1/Inhbb/Gck	4
GO:0042738	exogenous drug catabolic process	6/454	53/23328	0.000556636	0.0192437	0.0161498	Cyp2u1/Cyp2c40/Cyp2a22/Cyp2a4/Cyp2c55/Cyp2a5	6
GO:0042391	regulation of membrane potential	20/454	450/23328	0.000578809	0.0198332	0.0166445	Cftr/Chrnb2/Cntnap1/Pycr1/Bco2/Tmem25/Jun/P2rx3/Asic2/Chrnb1/Myc/Ntsr2/Gria1/Sez6/Grin2b/Gabra1/Scn5a/Kcna1/Il1rn/Glrb	20
GO:0045765	regulation of angiogenesis	16/454	320/23328	0.000584818	0.0198633	0.0166697	Chil1/Gadd45a/Sparc/Ppp1r16b/Rhob/Tnfrsf12a/Adamts1/C6/Klf4/Ccl2/Epha2/Lif/Adm2/Foxc2/Serpine1/Il1b	16
GO:0042737	drug catabolic process	6/454	54/23328	0.000616069	0.0207428	0.0174078	Cyp2u1/Cyp2c40/Cyp2a22/Cyp2a4/Cyp2c55/Cyp2a5	6
GO:0071398	cellular response to fatty acid	5/454	36/23328	0.00062595	0.0208938	0.0175345	Akr1c18/Pdk4/P2ry4/Ptgfr/Id3	5
GO:0033630	positive regulation of cell adhesion mediated by integrin	4/454	21/23328	0.000651439	0.0214113	0.0179689	Cd24a/Cxcl13/Lif/Foxc2	4
GO:0072593	reactive oxygen species metabolic process	15/454	292/23328	0.000652514	0.0214113	0.0179689	Akr1c18/Gadd45a/Ddit4/Mmp3/Ier3/Cdkn1a/Inava/Ccn2/Pdk4/Bco2/Mpv17l/Klf4/Egfr/Sesn2/Il1b	15
GO:0045912	negative regulation of carbohydrate metabolic process	6/454	55/23328	0.000680306	0.0221357	0.0185768	Ddit4/Nupr1/Ier3/Foxa2/Gck/Serpina12	6
GO:0007369	gastrulation	11/454	176/23328	0.000694607	0.0222692	0.0186888	Ets2/Foxa2/Klf4/Tnfaip3/Epha2/Dusp5/Dusp1/Tgif1/Foxc2/Dusp4/Il1rn	11
GO:0007613	memory	10/454	149/23328	0.000695913	0.0222692	0.0186888	Rcan1/Chrnb2/Cyp7b1/Sgk1/Tafa2/Egr1/Gria1/Grin2b/Il1b/Il1rn	10
GO:0006805	xenobiotic metabolic process	8/454	99/23328	0.00070627	0.0223687	0.0187724	Cyp2u1/Cyp2c40/Ugt1a10/Cyp2a22/Cyp2a4/Ugt2b1/Cyp2c55/Cyp2a5	8
GO:1903706	regulation of hemopoiesis	19/454	424/23328	0.000714429	0.0223687	0.0187724	Cd24a/Lox/Tcim/H4c12/Fancd2/Clec2d/H4c9/H4c18/Jun/Tob2/H4c17/Tox/Lif/Duxbl1/Myc/Dusp10/Fos/Klf10/Il1b	19
GO:0009611	response to wounding	21/454	492/23328	0.000716354	0.0223687	0.0187724	Ddr1/Slc1a2/Cd24a/Col3a1/Col1a1/Tspan8/Lox/Anxa2/Cdkn1a/Tnfrsf12a/Foxa2/Jun/Klf4/Egfr/Ccl2/Tnfaip3/Slc7a11/Dusp10/D130043K22Rik/Foxc2/Serpine1	21
GO:0032868	response to insulin	13/454	235/23328	0.00074661	0.023127	0.0194087	Csrp3/Nucb2/Inhbb/Pdk4/Sgk1/Trib3/Egr1/Egr2/Gck/Sesn2/Foxc2/Il1b/Serpina12	13
GO:1900543	negative regulation of purine nucleotide metabolic process	4/454	22/23328	0.000784047	0.0240939	0.0202202	Ddit4/Nupr1/Ier3/Rd3	4
GO:0032964	collagen biosynthetic process	6/454	57/23328	0.000824236	0.0251295	0.0210892	Col1a1/Ccn2/Errfi1/Ccl2/Mkx/Serpine1	6
GO:0062197	cellular response to chemical stress	16/454	332/23328	0.000865556	0.0261831	0.0219734	Trp53inp1/Akr1c18/Ddit3/Mmp3/Rhob/Pycr1/Fancd2/Atf4/Jun/Egfr/Tnfaip3/Slc7a11/Srxn1/Sesn2/Ankrd2/Fos	16
GO:0043470	regulation of carbohydrate catabolic process	6/454	58/23328	0.000904467	0.027148	0.0227833	Ddit4/Nupr1/Ier3/Gapdhs/Gck/Myc	6
GO:0071466	cellular response to xenobiotic stimulus	8/454	103/23328	0.000917073	0.0273147	0.0229231	Cyp2u1/Cyp2c40/Ugt1a10/Cyp2a22/Cyp2a4/Ugt2b1/Cyp2c55/Cyp2a5	8
GO:1901652	response to peptide	18/454	400/23328	0.000932138	0.0274158	0.023008	Arhgef2/Csrp3/Nucb2/Inava/Ednrb/Inhbb/Pdk4/Sgk1/Gdf15/Trib3/Tnfaip3/Egr1/Egr2/Gck/Sesn2/Foxc2/Il1b/Serpina12	18
GO:0036003	positive regulation of transcription from RNA polymerase II promoter in response to stress	4/454	23/23328	0.000934629	0.0274158	0.023008	Atf3/Ddit3/Atf4/Sesn2	4
GO:0007178	transmembrane receptor protein serine/threonine kinase signaling pathway	17/454	368/23328	0.000963488	0.0280498	0.0235401	Col3a1/Lox/Col1a2/Fbn2/Fstl1/Skil/Inhbb/Gdf15/Jun/Tsku/Ccl2/Egr1/Tgif1/D130043K22Rik/Fos/Rnf165/Dlx1	17
GO:0009267	cellular response to starvation	10/454	156/23328	0.000990954	0.028422	0.0238524	Atf3/Cdkn1a/Atf4/Inhbb/Pdk4/Bhlha15/Jun/Gck/Sesn2/Klf10	10
GO:0071248	cellular response to metal ion	10/454	156/23328	0.000990954	0.028422	0.0238524	Akr1c18/Syt3/Jun/Egfr/Jund/Cyp2a5/Mt1/Scn5a/Fos/Kcna1	10
GO:0071347	cellular response to interleukin-1	7/454	81/23328	0.00101673	0.0289469	0.0242929	Nr1d1/Ccl2/Egr1/Ankrd1/Serpine1/Il1b/Il1rn	7
GO:0042063	gliogenesis	16/454	338/23328	0.00104437	0.0293202	0.0246062	Olig1/Nr1d1/Nrg1/Cntnap1/Areg/Erbb3/Egfr/Ccl2/Phgdh/Lif/Egr2/Myc/Dusp10/Il1b/Sox10/Dlx1	16
GO:0043588	skin development	14/454	275/23328	0.00106469	0.0293202	0.0246062	Col3a1/Col1a1/Col1a2/Sprr1a/Foxq1/St14/Wnt10a/Grhl1/Krt17/Errfi1/Tgm1/Egfr/Epha2/Fosl2	14
GO:0034115	negative regulation of heterotypic cell-cell adhesion	3/454	11/23328	0.00107552	0.0293202	0.0246062	Klf4/Tnfaip3/Il1rn	3
GO:0043619	regulation of transcription from RNA polymerase II promoter in response to oxidative stress	3/454	11/23328	0.00107552	0.0293202	0.0246062	Atf4/Sesn2/Ankrd2	3
GO:0070587	regulation of cell-cell adhesion involved in gastrulation	3/454	11/23328	0.00107552	0.0293202	0.0246062	Klf4/Tnfaip3/Il1rn	3
GO:1990440	positive regulation of transcription from RNA polymerase II promoter in response to endoplasmic reticulum stress	3/454	11/23328	0.00107552	0.0293202	0.0246062	Atf3/Ddit3/Atf4	3
GO:2001238	positive regulation of extrinsic apoptotic signaling pathway	6/454	60/23328	0.00108285	0.0293202	0.0246062	Atf3/Skil/Tnfrsf12a/Unc5b/Tnfsf10/G0s2	6
GO:1903034	regulation of response to wounding	11/454	186/23328	0.00109279	0.029384	0.0246597	Cd24a/Tspan8/Anxa2/Tnfrsf12a/Foxa2/Klf4/Ccl2/Dusp10/D130043K22Rik/Foxc2/Serpine1	11
GO:0010470	regulation of gastrulation	5/454	41/23328	0.00114903	0.030473	0.0255737	Foxa2/Klf4/Tnfaip3/Tgif1/Il1rn	5
GO:1900744	regulation of p38MAPK cascade	5/454	41/23328	0.00114903	0.030473	0.0255737	Per1/Gadd45a/Dusp1/Dusp10/Il1b	5
GO:0044106	cellular amine metabolic process	7/454	83/23328	0.00117442	0.0308843	0.0259188	Chrnb2/Sat1/Chka/Smox/Napepld/Slc7a11/Hdc	7
GO:0030336	negative regulation of cell migration	14/454	278/23328	0.00118049	0.0308843	0.0259188	Trp53inp1/Nrg1/Col3a1/Gadd45a/Cd63/Rhob/Slit2/Cxcl13/Has1/Klf4/Dusp1/Dusp10/Serpine1/Il1rn	14
GO:0031669	cellular response to nutrient levels	11/454	188/23328	0.00119153	0.0309639	0.0259856	Atf3/Cdkn1a/Atf4/Inhbb/Pdk4/Foxa2/Bhlha15/Jun/Gck/Sesn2/Klf10	11
GO:0010001	glial cell differentiation	13/454	249/23328	0.00126612	0.0325548	0.0273207	Olig1/Nr1d1/Nrg1/Cntnap1/Erbb3/Egfr/Phgdh/Lif/Egr2/Dusp10/Il1b/Sox10/Dlx1	13
GO:0048512	circadian behavior	6/454	62/23328	0.00128703	0.0325548	0.0273207	Nr1d1/Npas2/Chrnb2/Nr1d2/Hcrtr2/Egr1	6
GO:0007274	neuromuscular synaptic transmission	4/454	25/23328	0.00129479	0.0325548	0.0273207	Cd24a/Chrnb2/P2rx3/Chrnb1	4
GO:0034114	regulation of heterotypic cell-cell adhesion	4/454	25/23328	0.00129479	0.0325548	0.0273207	Klf4/Tnfaip3/Il1b/Il1rn	4
GO:0070633	transepithelial transport	4/454	25/23328	0.00129479	0.0325548	0.0273207	Cftr/Ednrb/Rhbg/P2ry4	4
GO:0045661	regulation of myoblast differentiation	6/454	63/23328	0.00139954	0.034637	0.0290681	Csrp3/Ddit3/Boc/Mkx/Ankrd2/Id3	6
GO:0009410	response to xenobiotic stimulus	8/454	110/23328	0.00140507	0.034637	0.0290681	Cyp2u1/Cyp2c40/Ugt1a10/Cyp2a22/Cyp2a4/Ugt2b1/Cyp2c55/Cyp2a5	8
GO:0042447	hormone catabolic process	3/454	12/23328	0.00141339	0.034637	0.0290681	Srd5a1/Akr1c18/Spp1	3
GO:0070586	cell-cell adhesion involved in gastrulation	3/454	12/23328	0.00141339	0.034637	0.0290681	Klf4/Tnfaip3/Il1rn	3
GO:0007050	cell cycle arrest	9/454	137/23328	0.00147789	0.0359899	0.0302036	Ccnd1/Trp53inp1/Rassf1/Gadd45a/Ddit3/Cdkn1a/Skil/Cgref1/Myc	9
GO:1904659	glucose transmembrane transport	8/454	111/23328	0.00148902	0.0360344	0.0302409	Slc1a2/Fgf21/Slc2a5/Erbb3/Trib3/Myc/Sesn2/Il1b	8
GO:0033622	integrin activation	4/454	26/23328	0.00150691	0.0362407	0.030414	Cd24a/Cdh17/Cxcl13/Foxc2	4
GO:0045637	regulation of myeloid cell differentiation	12/454	224/23328	0.001548	0.0369991	0.0310505	Lox/H4c12/Clec2d/H4c9/H4c18/Jun/Tob2/H4c17/Lif/Myc/Fos/Klf10	12
GO:0008645	hexose transmembrane transport	8/454	112/23328	0.0015769	0.0374587	0.0314362	Slc1a2/Fgf21/Slc2a5/Erbb3/Trib3/Myc/Sesn2/Il1b	8
GO:1902895	positive regulation of pri-miRNA transcription by RNA polymerase II	5/454	44/23328	0.00158761	0.037483	0.0314566	Jun/Klf4/Egr1/Fos/Fosl1	5
GO:0010565	regulation of cellular ketone metabolic process	9/454	139/23328	0.00163416	0.0381173	0.0319889	Nr1d1/Akr1c18/Nucb2/Pdk4/Trib3/Egr1/Slc7a11/Etfbkmt/Il1b	9
GO:1901343	negative regulation of vasculature development	9/454	139/23328	0.00163416	0.0381173	0.0319889	Gadd45a/Angptl7/Sparc/Adamts1/Klf4/Ccl2/Epha2/Lif/Serpine1	9
GO:0010721	negative regulation of cell development	17/454	387/23328	0.00165362	0.0383402	0.032176	Arhgef2/Nr1d1/Nrg1/Cd24a/Col3a1/Cftr/Ednrb/Slit2/Foxa2/Ifrd1/Meltf/Dusp10/D130043K22Rik/Sez6/Il1b/Sox10/Dlx1	17
GO:0015749	monosaccharide transmembrane transport	8/454	114/23328	0.00176497	0.0405472	0.0340282	Slc1a2/Fgf21/Slc2a5/Erbb3/Trib3/Myc/Sesn2/Il1b	8
GO:0001660	fever generation	3/454	13/23328	0.00181099	0.0405472	0.0340282	Ednrb/Il1b/Il1rn	3
GO:0043589	skin morphogenesis	3/454	13/23328	0.00181099	0.0405472	0.0340282	Col1a1/Col1a2/Errfi1	3
GO:0072216	positive regulation of metanephros development	3/454	13/23328	0.00181099	0.0405472	0.0340282	Egr1/Lif/Myc	3
GO:1903862	positive regulation of oxidative phosphorylation	3/454	13/23328	0.00181099	0.0405472	0.0340282	Nupr1/Myc/Lexm	3
GO:2000146	negative regulation of cell motility	14/454	291/23328	0.00181164	0.0405472	0.0340282	Trp53inp1/Nrg1/Col3a1/Gadd45a/Cd63/Rhob/Slit2/Cxcl13/Has1/Klf4/Dusp1/Dusp10/Serpine1/Il1rn	14
GO:0030216	keratinocyte differentiation	8/454	115/23328	0.00186541	0.0412736	0.0346378	Sprr1a/St14/Grhl1/Krt17/Errfi1/Tgm1/Epha2/Fosl2	8
GO:0034219	carbohydrate transmembrane transport	8/454	115/23328	0.00186541	0.0412736	0.0346378	Slc1a2/Fgf21/Slc2a5/Erbb3/Trib3/Myc/Sesn2/Il1b	8
GO:0006576	cellular biogenic amine metabolic process	5/454	46/23328	0.00194124	0.0427073	0.035841	Sat1/Chka/Smox/Napepld/Hdc	5
GO:0009896	positive regulation of catabolic process	19/454	463/23328	0.00197647	0.0432367	0.0362853	Fgf21/Trp53inp1/Sctr/Ddit3/Nupr1/Herpud1/Ier3/Plk3/Btg2/Trib3/Tnfaip3/Gapdhs/Gck/Myc/Sesn2/Hspa1b/Hspa1a/Il1b/Zfand2a	19
GO:0006336	DNA replication-independent nucleosome assembly	4/454	28/23328	0.0020015	0.043295	0.0363342	H4c12/H4c9/H4c18/H4c17	4
GO:0090025	regulation of monocyte chemotaxis	4/454	28/23328	0.0020015	0.043295	0.0363342	Slit2/Ccl2/Dusp1/Serpine1	4
GO:0031331	positive regulation of cellular catabolic process	17/454	396/23328	0.00210394	0.0452581	0.0379817	Fgf21/Trp53inp1/Ddit3/Nupr1/Herpud1/Plk3/Btg2/Trib3/Tnfaip3/Gapdhs/Gck/Myc/Sesn2/Hspa1b/Hspa1a/Il1b/Zfand2a	17
GO:0097191	extrinsic apoptotic signaling pathway	12/454	233/23328	0.0021512	0.0460189	0.0386202	Atf3/Tnfrsf10b/Skil/Tnfrsf12a/Unc5b/Erbb3/Tnfaip3/Tnfsf10/G0s2/Krt8/Serpine1/Il1b	12
GO:0021782	glial cell development	8/454	118/23328	0.00219404	0.0466775	0.0391729	Olig1/Nr1d1/Nrg1/Cntnap1/Egfr/Phgdh/Il1b/Sox10	8
GO:0009308	amine metabolic process	7/454	93/23328	0.00227113	0.0478064	0.0401203	Chrnb2/Sat1/Chka/Smox/Napepld/Slc7a11/Hdc	7
GO:0061469	regulation of type B pancreatic cell proliferation	3/454	14/23328	0.00227179	0.0478064	0.0401203	Nr1d1/Nupr1/Errfi1	3
GO:0034724	DNA replication-independent nucleosome organization	4/454	29/23328	0.00228646	0.0478549	0.040161	H4c12/H4c9/H4c18/H4c17	4
GO:0010632	regulation of epithelial cell migration	12/454	235/23328	0.00230843	0.0478748	0.0401777	Gadd45a/Cd63/Sparc/Rhob/Slit2/Cxcl13/Jun/Klf4/Epha2/Dusp10/Foxc2/Serpine1	12
GO:0007611	learning or memory	14/454	299/23328	0.0023239	0.0478748	0.0401777	Rcan1/Chrnb2/Cyp7b1/Sgk1/Btg2/Jun/Egfr/Tafa2/Egr1/Slc7a11/Gria1/Grin2b/Il1b/Il1rn	14
GO:0032965	regulation of collagen biosynthetic process	5/454	48/23328	0.00234923	0.0478748	0.0401777	Ccn2/Errfi1/Ccl2/Mkx/Serpine1	5
GO:0038066	p38MAPK cascade	5/454	48/23328	0.00234923	0.0478748	0.0401777	Per1/Gadd45a/Dusp1/Dusp10/Il1b	5
GO:1903580	positive regulation of ATP metabolic process	5/454	48/23328	0.00234923	0.0478748	0.0401777	Nupr1/Gapdhs/Gck/Myc/Lexm	5
GO:0017144	drug metabolic process	6/454	70/23328	0.00241029	0.048174	0.0404288	Cyp2u1/Cyp2c40/Cyp2a22/Cyp2a4/Cyp2c55/Cyp2a5	6
GO:1990868	response to chemokine	6/454	70/23328	0.00241029	0.048174	0.0404288	Lox/Cxcl2/Slit2/Cxcl13/Ccl2/Dusp1	6
GO:1990869	cellular response to chemokine	6/454	70/23328	0.00241029	0.048174	0.0404288	Lox/Cxcl2/Slit2/Cxcl13/Ccl2/Dusp1	6
GO:0009408	response to heat	7/454	94/23328	0.00241368	0.048174	0.0404288	Trp53inp1/Tcim/Ier5/Ccl2/P2rx3/Hspa1b/Hspa1a	7
GO:0045666	positive regulation of neuron differentiation	19/454	472/23328	0.00244862	0.0486209	0.0408038	Arhgef2/Nrg1/Cd24a/Itpka/Syt3/Tiam2/Akap5/Skil/Tnfrsf12a/Adamts1/Sgk1/Foxa2/Tox/Lif/Ankrd1/Tgif1/Sez6/Plppr5/Dlx1	19

## Sheet: Tables S7
Additional Table7. The pathway analysis of the differential genes using the KEGG pathway database
ID	Description	GeneRatio	BgRatio	pvalue	p.adjust	qvalue	geneID	Count
mmu04010	MAPK signaling pathway	23/214	294/8924	5.31177e-07	0.000132263	0.000107354	Fgf21/Gadd45a/Ddit3/Dusp8/Areg/Dusp16/Atf4/Cd14/Erbb3/Jun/Egfr/Epha2/Dusp5/Jund/Dusp6/Dusp1/Myc/Dusp10/Fos/Dusp4/Hspa1b/Hspa1a/Il1b	23
mmu00830	Retinol metabolism	10/214	97/8924	0.000103853	0.0129297	0.0104947	Cyp4a12a/Cyp4a12b/Cyp2c40/Ugt1a10/Cyp4a14/Cyp4a31/Cyp2a4/Ugt2b1/Cyp2c55/Cyp2a5	10
mmu04115	p53 signaling pathway	8/214	72/8924	0.000307147	0.0183019	0.014855	Ccnd1/Gadd45a/Rrm2/Tnfrsf10b/Cdkn1a/Sesn2/Serpine1/Ccne2	8
mmu04657	IL-17 signaling pathway	9/214	91/8924	0.000316171	0.0183019	0.014855	Mmp3/Cxcl2/Jun/Ccl2/Tnfaip3/Jund/Fos/Fosl1/Il1b	9
mmu04668	TNF signaling pathway	10/214	113/8924	0.000367507	0.0183019	0.014855	Mmp3/Cxcl2/Atf4/Jun/Ccl2/Tnfaip3/Lif/Creb5/Fos/Il1b	10
mmu04933	AGE-RAGE signaling pathway in diabetic complications	9/214	101/8924	0.000685313	0.0284405	0.0230842	Ccnd1/Col3a1/Col1a1/Col1a2/Jun/Ccl2/Egr1/Serpine1/Il1b	9
mmu05210	Colorectal cancer	8/214	88/8924	0.00118915	0.034971	0.0283848	Ccnd1/Gadd45a/Areg/Cdkn1a/Jun/Egfr/Myc/Fos	8
mmu01040	Biosynthesis of unsaturated fatty acids	5/214	34/8924	0.00119436	0.034971	0.0283848	Elovl3/Acnat2/Acot1/Acot2/Elovl7	5
mmu05031	Amphetamine addiction	7/214	69/8924	0.00126401	0.034971	0.0283848	Atf4/Slc18a1/Jun/Creb5/Gria1/Grin2b/Fos	7
mmu00140	Steroid hormone biosynthesis	8/214	92/8924	0.00158711	0.0395189	0.0320762	Srd5a1/Akr1c18/Cyp2c40/Ugt1a10/Hsd3b5/Cyp7b1/Ugt2b1/Cyp2c55	8
mmu05417	Lipid and atherosclerosis	13/214	216/8924	0.00205966	0.0466232	0.0378425	Ddit3/Mmp3/Cxcl2/Tnfrsf10b/Atf4/Cd14/Jun/Ccl2/Tnfsf10/Fos/Hspa1b/Hspa1a/Il1b	13
mmu04976	Bile secretion	8/214	100/8924	0.00269591	0.04844	0.0393172	Slco1a1/Acnat2/Sctr/Cftr/Ugt1a10/Sult2a8/Sult2a7/Ugt2b1	8
mmu05224	Breast cancer	10/214	147/8924	0.00277771	0.04844	0.0393172	Fgf21/Ccnd1/Gadd45a/Cdkn1a/Wnt10a/Jun/Fzd8/Egfr/Myc/Fos	10
mmu05219	Bladder cancer	5/214	41/8924	0.00280831	0.04844	0.0393172	Ccnd1/Rassf1/Cdkn1a/Egfr/Myc	5
mmu05322	Systemic lupus erythematosus	10/214	148/8924	0.00291807	0.04844	0.0393172	H4c12/H2bc11/H4c9/H4c18/C6/H3f3b/H4c17/H3c4/C8b/Grin2b	10
mmu05226	Gastric cancer	10/214	150/8924	0.00321578	0.0500456	0.0406204	Fgf21/Ccnd1/Gadd45a/Cdh17/Cdkn1a/Wnt10a/Fzd8/Egfr/Myc/Ccne2	10
mmu04926	Relaxin signaling pathway	9/214	129/8924	0.00378161	0.0542817	0.0440587	Col3a1/Col1a1/Col1a2/Ednrb/Atf4/Jun/Egfr/Creb5/Fos	9
mmu04012	ErbB signaling pathway	7/214	84/8924	0.00392398	0.0542817	0.0440587	Nrg1/Areg/Cdkn1a/Erbb3/Jun/Egfr/Myc	7
mmu00590	Arachidonic acid metabolism	7/214	86/8924	0.00447194	0.058606	0.0475686	Cyp4a12a/Cyp4a12b/Cyp2u1/Cyp2c40/Cyp4a14/Cyp4a31/Cyp2c55	7
mmu00062	Fatty acid elongation	4/214	29/8924	0.00477032	0.0589924	0.0478823	Elovl3/Acot1/Acot2/Elovl7	4
mmu05020	Prion disease	14/214	268/8924	0.00509385	0.0589924	0.0478823	Tubb6/Ddit3/Atf4/C6/Tubb2a/C8b/Egr1/Creb5/Grin2b/Tubb3/Cox6a2/Hspa1b/Hspa1a/Il1b	14
mmu04934	Cushing syndrome	10/214	162/8924	0.00554717	0.0589924	0.0478823	Ccnd1/Cdkn1a/Hsd3b5/Atf4/Wnt10a/Fzd8/Rasd1/Egfr/Creb5/Ccne2	10
mmu05030	Cocaine addiction	5/214	48/8924	0.00560529	0.0589924	0.0478823	Atf4/Slc18a1/Jun/Creb5/Grin2b	5
mmu04151	PI3K-Akt signaling pathway	17/214	359/8924	0.00568602	0.0589924	0.0478823	Fgf21/Ccnd1/Col1a1/Ddit4/Spp1/Col1a2/Areg/Cdkn1a/Atf4/Sgk1/Erbb3/Egfr/Epha2/Creb5/Myc/Ccne2/Itgb6	17
